# Supplementary material for: Global burden of Alzheimer’s disease and other dementias attributable to smoking in 204 countries and territories, 1990–2021
Source: PLoS One. 2025 Oct 15;20(10):e0334619. doi: 10.1371/journal.pone.0334619 (PMC12527123; doi:10.1371/journal.pone.0334619)
Supplement: S1 Table — (XLSX) [file pone.0334619.s001.xlsx]

## Sheet: Smoking_AD_ASDR_SDI
Supplementary table 1: Age-Specific DALYs rates of AD attributable to Smoking for Female and Male by Global
Gender,Global Rate	age_name	val	upper	lower
Female,Global	40-44	0.14	0.287339	0.0564854
Female,Global	45-49	1.11	2.21175	0.492931
Female,Global	50-54	3.97	8.59276	1.6761
Female,Global	55-59	10.69	24.4761	4.32271
Female,Global	60-64	20.48	48.0628	7.90733
Female,Global	65-69	34.22	79.6066	13.8774
Female,Global	70-74	52.78	115.717	23.1612
Female,Global	75-79	77.38	172.724	34.0353
Female,Global	80-84	133.66	290.25	57.3475
Female,Global	85-89	223.58	479.889	91.1184
Female,Global	90-94	353.59	764.906	136.409
Female,Global	95+	482.53	1086.88	172.38
Male,Global	40-44	0.61	1.16022	0.234609
Male,Global	45-49	4.74	10.2396	2.05345
Male,Global	50-54	16.39	37.2889	6.81292
Male,Global	55-59	39.59	93.433	15.5277
Male,Global	60-64	72.6	177.486	27.9041
Male,Global	65-69	123.71	287.366	51.7606
Male,Global	70-74	176.88	424.46	76.8684
Male,Global	75-79	270.56	598.078	116.864
Male,Global	80-84	464.14	1123.9	192.194
Male,Global	85-89	733.14	1700.86	284.712
Male,Global	90-94	1029.69	2487.89	385.828
Male,Global	95+	1248.04	3053.2	440.682
