# Supplementary material for: Global burden of Alzheimer’s disease and other dementias attributable to smoking in 204 countries and territories, 1990–2021
Source: PLoS One. 2025 Oct 15;20(10):e0334619. doi: 10.1371/journal.pone.0334619 (PMC12527123; doi:10.1371/journal.pone.0334619)
Supplement: S2 Table — (XLSX) [file pone.0334619.s002.xlsx]

## Sheet: Smoking_AD_ASDR_SDI
Supplementary table 2: Age-Specific DALYs number of AD attributable to Smoking for Female and Male by SDI Region
Gender,SDI Region	age_name	val
Female,High SDI	40-44	135
Female,High SDI	45-49	1016
Female,High SDI	50-54	3448
Female,High SDI	55-59	8332
Female,High SDI	60-64	13738
Female,High SDI	65-69	20361
Female,High SDI	70-74	26765
Female,High SDI	75-79	25602
Female,High SDI	80-84	30381
Female,High SDI	85-89	30941
Female,High SDI	90-94	23706
Female,High SDI	95+	11640
Female,High-middle SDI	40-44	111
Female,High-middle SDI	45-49	813
Female,High-middle SDI	50-54	2473
Female,High-middle SDI	55-59	5598
Female,High-middle SDI	60-64	8027
Female,High-middle SDI	65-69	12219
Female,High-middle SDI	70-74	13532
Female,High-middle SDI	75-79	13521
Female,High-middle SDI	80-84	18136
Female,High-middle SDI	85-89	17045
Female,High-middle SDI	90-94	10436
Female,High-middle SDI	95+	3959
Female,Middle SDI	40-44	62
Female,Middle SDI	45-49	469
Female,Middle SDI	50-54	1786
Female,Middle SDI	55-59	4822
Female,Middle SDI	60-64	7187
Female,Middle SDI	65-69	10641
Female,Middle SDI	70-74	11333
Female,Middle SDI	75-79	10982
Female,Middle SDI	80-84	13220
Female,Middle SDI	85-89	11089
Female,Middle SDI	90-94	6135
Female,Middle SDI	95+	2345
Female,Low-middle SDI	40-44	32
Female,Low-middle SDI	45-49	231
Female,Low-middle SDI	50-54	853
Female,Low-middle SDI	55-59	2164
Female,Low-middle SDI	60-64	3620
Female,Low-middle SDI	65-69	4636
Female,Low-middle SDI	70-74	4630
Female,Low-middle SDI	75-79	4443
Female,Low-middle SDI	80-84	4726
Female,Low-middle SDI	85-89	3504
Female,Low-middle SDI	90-94	1914
Female,Low-middle SDI	95+	892
Female,Low SDI	40-44	14
Female,Low SDI	45-49	88
Female,Low SDI	50-54	267
Female,Low SDI	55-59	535
Female,Low SDI	60-64	1070
Female,Low SDI	65-69	1371
Female,Low SDI	70-74	1454
Female,Low SDI	75-79	1196
Female,Low SDI	80-84	1560
Female,Low SDI	85-89	1023
Female,Low SDI	90-94	423
Female,Low SDI	95+	154
Male,High SDI	40-44	232
Male,High SDI	45-49	1700
Male,High SDI	50-54	5513
Male,High SDI	55-59	12117
Male,High SDI	60-64	20065
Male,High SDI	65-69	28798
Male,High SDI	70-74	35733
Male,High SDI	75-79	36158
Male,High SDI	80-84	42403
Male,High SDI	85-89	35865
Male,High SDI	90-94	20575
Male,High SDI	95+	7694
Male,High-middle SDI	40-44	411
Male,High-middle SDI	45-49	3265
Male,High-middle SDI	50-54	11124
Male,High-middle SDI	55-59	23825
Male,High-middle SDI	60-64	35061
Male,High-middle SDI	65-69	50864
Male,High-middle SDI	70-74	51722
Male,High-middle SDI	75-79	47420
Male,High-middle SDI	80-84	48242
Male,High-middle SDI	85-89	36515
Male,High-middle SDI	90-94	16448
Male,High-middle SDI	95+	4326
Male,Middle SDI	40-44	546
Male,Middle SDI	45-49	4275
Male,Middle SDI	50-54	14366
Male,Middle SDI	55-59	30364
Male,Middle SDI	60-64	40837
Male,Middle SDI	65-69	62520
Male,Middle SDI	70-74	61023
Male,Middle SDI	75-79	57442
Male,Middle SDI	80-84	57879
Male,Middle SDI	85-89	39836
Male,Middle SDI	90-94	16474
Male,Middle SDI	95+	4752
Male,Low-middle SDI	40-44	263
Male,Low-middle SDI	45-49	1594
Male,Low-middle SDI	50-54	4333
Male,Low-middle SDI	55-59	8877
Male,Low-middle SDI	60-64	14188
Male,Low-middle SDI	65-69	17588
Male,Low-middle SDI	70-74	18617
Male,Low-middle SDI	75-79	17604
Male,Low-middle SDI	80-84	18718
Male,Low-middle SDI	85-89	12493
Male,Low-middle SDI	90-94	5821
Male,Low-middle SDI	95+	1915
Male,Low SDI	40-44	72
Male,Low SDI	45-49	424
Male,Low SDI	50-54	1018
Male,Low SDI	55-59	1864
Male,Low SDI	60-64	2688
Male,Low SDI	65-69	3215
Male,Low SDI	70-74	3297
Male,Low SDI	75-79	3042
Male,Low SDI	80-84	2774
Male,Low SDI	85-89	1699
Male,Low SDI	90-94	655
Male,Low SDI	95+	169
