# Supplementary material for: Global burden of Alzheimer’s disease and other dementias attributable to smoking in 204 countries and territories, 1990–2021
Source: PLoS One. 2025 Oct 15;20(10):e0334619. doi: 10.1371/journal.pone.0334619 (PMC12527123; doi:10.1371/journal.pone.0334619)
Supplement: S3 Table — (XLSX) [file pone.0334619.s003.xlsx]

## Sheet: Smoking_AD_ASDR_SDI
Supplementary table 3: Age-Standardised DALYs rates of AD attributable to Smoking for Both sex by 204 Country and territories, 2021
location_name	val	upper	lower
China	30.6283	69.6491	12.9805
Cambodia	26.0591	63.4234	10.5504
Indonesia	18.4247	44.4064	7.78306
Democratic People's Republic of Korea	12.1625	29.7259	4.79488
Taiwan (Province of China)	12.1071	29.4275	4.68704
Myanmar	14.9323	36.302	6.00816
Lao People's Democratic Republic	20.0537	45.0975	8.62981
Philippines	16.8332	39.0821	7.16276
Malaysia	15.2866	36.7148	6.49714
Sri Lanka	7.27776	17.1042	3.18638
Thailand	14.0598	31.3213	5.79476
Maldives	21.7131	49.0168	9.41077
Viet Nam	17.0137	40.5344	6.98643
Fiji	9.11769	21.3584	3.80251
Timor-Leste	16.6827	38.1532	7.00946
Kiribati	28.2073	65.3527	11.9316
Papua New Guinea	9.47776	22.1791	3.87305
Samoa	17.8222	41.6524	6.97638
Micronesia (Federated States of)	15.8506	37.2855	5.99433
Solomon Islands	17.3331	41.0215	7.09827
Marshall Islands	10.6964	26.6399	4.16267
Kazakhstan	7.78921	17.9564	3.33668
Tonga	20.1757	47.3153	7.97973
Armenia	21.3665	48.3612	8.97444
Azerbaijan	17.3183	39.5767	7.6203
Vanuatu	8.15405	18.876	3.29959
Kyrgyzstan	18.6991	43.485	7.88275
Uzbekistan	7.02988	16.5595	3.01483
Georgia	16.4717	39.3015	7.14686
Mongolia	14.7243	35.0029	6.49759
Tajikistan	9.57212	22.3108	3.81029
Bosnia and Herzegovina	22.5239	50.2034	10.1655
Bulgaria	11.543	26.9791	4.97278
Turkmenistan	8.40775	19.0479	3.68929
Albania	30.5395	69.9206	12.9794
Croatia	22.3754	51.3391	9.72744
Czechia	17.5697	40.3269	7.80328
Hungary	12.6155	27.44	5.44091
Montenegro	20.3059	47.4874	8.63136
Poland	14.9323	34.2269	6.22949
Romania	10.2689	22.8114	4.42723
Serbia	15.7795	35.3199	7.1165
Slovenia	13.7266	30.0439	5.74643
Belarus	14.0052	32.3921	6.11663
North Macedonia	20.9639	46.6117	9.1068
Slovakia	12.493	28.3576	5.28834
Estonia	13.5205	29.8073	5.90588
Latvia	10.4459	24.0383	4.56543
Lithuania	10.9533	26.1801	4.64641
Republic of Moldova	11.8646	26.4221	5.03625
Ukraine	10.3864	24.2324	4.37156
Japan	15.3745	35.5218	6.59649
Republic of Korea	20.9792	49.3633	8.5394
Singapore	6.60492	13.8554	2.86156
Russian Federation	12.3052	27.6553	5.44813
Andorra	17.5304	36.6998	7.55927
Brunei Darussalam	12.5441	29.7438	5.21497
Australia	11.1262	26.096	4.74967
New Zealand	17.5542	40.0428	7.803
Belgium	20.5109	46.98	8.70279
Cyprus	19.9436	43.9619	8.8162
Finland	12.5012	27.9999	5.1902
France	13.3168	30.3461	5.69017
Germany	19.7596	43.8017	8.81608
Greece	24.2454	54.6072	10.1851
Austria	18.0699	39.9113	7.79963
Iceland	19.0784	40.8963	8.12683
Denmark	26.3862	62.589	10.0646
Israel	14.5759	32.0972	5.88296
Ireland	19.4788	44.5513	8.35683
Spain	12.6168	28.2876	5.38955
Portugal	7.91669	17.8588	3.45644
Norway	13.8689	31.6259	6.05011
United Kingdom	18.1835	42.277	7.58944
Italy	17.4036	37.9441	7.47251
Sweden	22.2388	49.6705	9.96669
Uruguay	12.144	28.0395	5.18887
Luxembourg	13.0092	29.3762	5.38099
Switzerland	20.035	44.8061	8.37765
Netherlands	24.0403	55.0222	9.85225
Malta	13.1385	28.3994	5.49007
Chile	7.22819	16.222	3.16551
Argentina	11.8835	26.7424	5.14636
Canada	19.8709	43.672	9.18911
Cuba	12.7675	29.7094	5.31128
United States of America	23.7486	53.4374	10.4348
Haiti	3.93864	8.72713	1.71817
Belize	8.56384	19.25	3.53145
Bahamas	6.86192	14.9903	2.83921
Barbados	5.63999	13.0242	2.39077
Antigua and Barbuda	6.76655	15.3025	2.8725
Grenada	4.62695	10.8025	2.064
Dominican Republic	16.8411	38.6058	7.01565
Saint Vincent and the Grenadines	6.12898	13.8078	2.63276
Ecuador	4.99224	11.6876	2.08402
Saint Lucia	6.00193	14.3169	2.54811
Guyana	5.74833	13.4049	2.48445
Costa Rica	9.89879	22.4503	4.26512
Suriname	8.89976	20.6208	3.70041
El Salvador	5.68788	13.3118	2.43417
Dominica	5.36986	12.8541	2.24025
Jamaica	8.86507	19.3895	3.8902
Mexico	6.07675	13.2848	2.59692
Bolivia (Plurinational State of)	5.67804	13.3757	2.26323
Panama	8.06199	17.9499	3.46048
Algeria	26.053	60.1995	10.0649
Bahrain	18.3287	41.9127	7.71849
Colombia	6.18146	13.7878	2.67922
Trinidad and Tobago	7.55166	17.6809	3.27791
Guatemala	6.99266	16.1583	2.98865
Nicaragua	8.33429	18.2142	3.60605
Brazil	20.7094	48.3976	8.99439
Venezuela (Bolivarian Republic of)	9.08975	20.6404	3.8671
Paraguay	25.4349	54.4402	10.3134
Peru	5.88488	14.0725	2.50184
Honduras	12.1378	29.1199	4.76215
Kuwait	22.0772	51.1467	9.82531
Lebanon	35.6307	80.4647	15.394
Jordan	28.2381	63.1637	12.2459
Iraq	25.3643	59.462	10.2808
Egypt	27.071	62.6752	11.5394
Iran (Islamic Republic of)	14.2228	32.9146	5.84862
Palestine	20.2431	47.2775	8.30907
Syrian Arab Republic	20.1885	45.952	8.13381
Libya	17.7119	42.2056	7.25275
Morocco	7.92164	17.964	3.18848
Saudi Arabia	9.63529	22.3356	3.85686
Oman	8.60929	19.6347	3.46751
Qatar	11.6042	26.5097	4.60375
Turkey	17.3388	39.7745	7.47615
Tunisia	25.0084	57.4619	10.1593
United Arab Emirates	20.8856	49.2934	8.20982
Yemen	21.8029	50.4181	9.17431
Afghanistan	10.7374	25.3219	4.23687
Bangladesh	15.2942	35.4583	6.15445
Bhutan	8.48633	18.9443	3.17446
India	10.2513	24.933	4.27557
Nepal	18.8563	45.636	7.51454
Pakistan	11.1534	27.7056	4.35325
Gabon	5.49113	13.3824	2.0997
Eritrea	2.65583	6.71701	1.00257
Angola	9.27852	21.8361	3.45195
Central African Republic	4.77413	11.7337	1.81791
Congo	9.0005	21.6868	3.42758
Democratic Republic of the Congo	3.48504	8.22723	1.3071
Equatorial Guinea	5.76252	13.8174	2.2133
Djibouti	13.363	30.5385	5.0862
Comoros	8.63119	20.8473	3.14437
Burundi	4.03498	9.59428	1.60562
Ethiopia	3.09466	7.73427	1.20346
Madagascar	3.61969	8.58565	1.47102
Kenya	6.05684	13.9726	2.37131
Mauritius	14.2895	32.3534	6.26339
Seychelles	15.1346	34.4827	6.37761
Mozambique	7.03917	16.9846	2.65841
Somalia	5.79588	12.754	2.07877
Uganda	6.53375	15.4077	2.56404
Rwanda	26.2648	61.2902	9.46433
Malawi	10.3003	25.4198	4.02609
United Republic of Tanzania	10.4277	24.241	3.89921
Zambia	10.0423	24.3274	3.72072
Botswana	12.2391	29.4382	4.7615
Lesotho	16.7013	37.6572	6.26171
Eswatini	7.32183	18.0859	2.64609
Namibia	15.68	36.9939	6.34281
South Africa	7.40415	17.3689	3.06634
Zimbabwe	15.0855	36.4311	5.54995
Benin	2.37384	5.85382	0.947333
Cameroon	3.25956	8.07396	1.14736
Cabo Verde	2.28855	5.61578	0.865192
Chad	4.27228	10.126	1.61849
Burkina Faso	2.30729	5.56635	0.891868
C么te d'Ivoire	4.07664	10.012	1.64789
Guinea	4.53892	10.5237	1.77146
Gambia	3.95931	9.63402	1.49255
Guinea-Bissau	2.46578	6.50711	0.915452
Ghana	4.36273	10.6173	1.6436
Niger	2.91904	7.3736	1.10416
Liberia	2.61691	6.38018	1.03318
Nigeria	2.04388	5.12762	0.77186
Mali	7.0447	17.7092	2.61172
Sao Tome and Principe	2.17288	5.34103	0.84035
Togo	5.81222	13.9924	2.22672
Mauritania	3.06478	7.29713	1.17243
American Samoa	12.2072	28.7918	5.09586
Senegal	3.13513	7.6847	1.18573
Sierra Leone	3.30544	8.14525	1.30242
Bermuda	9.70285	21.0885	4.20462
Cook Islands	11.4514	27.3092	4.85393
Greenland	26.9285	61.1231	11.8235
Monaco	18.4011	42.2182	7.65555
Guam	9.7038	23.0001	3.96618
Nauru	14.059	33.7746	5.82822
Niue	10.5327	23.5295	4.22167
Northern Mariana Islands	11.6344	28.1991	4.81946
Palau	10.7565	25.1265	4.3263
Puerto Rico	9.11964	20.9886	3.8873
Saint Kitts and Nevis	4.51648	10.5088	1.88884
San Marino	15.8804	32.8253	6.73158
Tokelau	12.6817	31.1019	4.87644
Tuvalu	14.263	34.2092	5.87252
United States Virgin Islands	7.12437	15.5844	3.08276
South Sudan	6.95835	16.5628	2.7579
Sudan	15.4263	37.6047	6.24598
