# Supplementary material for: Global burden of Alzheimer’s disease and other dementias attributable to smoking in 204 countries and territories, 1990–2021
Source: PLoS One. 2025 Oct 15;20(10):e0334619. doi: 10.1371/journal.pone.0334619 (PMC12527123; doi:10.1371/journal.pone.0334619)
Supplement: S4 Table — (XLS) [file pone.0334619.s004.xls]

## Sheet: Smoking_AD_ASDR_SDI
Supplementary table 4: Age-Standardised DALYs rates and SDI of AD attributable to Smoking for Both sex by 204 Global and territories, from 1990 to 2021
location_name	EAPC	EAPC_CI
China	-0.49	-0.49 (-0.58,-0.39)
Cambodia	-0.04	-0.04 (-0.24,0.16)
Indonesia	0.4	0.4 (0.21,0.59)
Democratic People's Republic of Korea	-0.74	-0.74 (-0.79,-0.68)
Taiwan (Province of China)	-1.46	-1.46 (-1.53,-1.38)
Myanmar	-2.48	-2.48 (-2.59,-2.37)
Lao People's Democratic Republic	0.22	0.22 (0.17,0.26)
Philippines	-1.74	-1.74 (-1.86,-1.61)
Malaysia	-1.38	-1.38 (-1.5,-1.26)
Sri Lanka	-2.84	-2.84 (-3.11,-2.57)
Thailand	-1.6	-1.6 (-1.69,-1.52)
Maldives	-1.53	-1.53 (-1.62,-1.44)
Viet Nam	-1.29	-1.29 (-1.45,-1.13)
Fiji	-1.06	-1.06 (-1.2,-0.92)
Timor-Leste	-0.65	-0.65 (-0.71,-0.59)
Kiribati	0.25	0.25 (-0.04,0.55)
Papua New Guinea	-0.61	-0.61 (-0.68,-0.54)
Samoa	-0.46	-0.46 (-0.53,-0.39)
Micronesia (Federated States of)	-0.37	-0.37 (-0.4,-0.35)
Solomon Islands	-0.04	-0.04 (-0.23,0.15)
Marshall Islands	0.11	0.11 (0.1,0.12)
Kazakhstan	-0.2	-0.2 (-0.34,-0.06)
Tonga	-0.8	-0.8 (-0.87,-0.72)
Armenia	0.91	0.91 (0.79,1.03)
Azerbaijan	1.4	1.4 (1.18,1.62)
Vanuatu	-1.25	-1.25 (-1.36,-1.13)
Kyrgyzstan	2.28	2.28 (1.99,2.58)
Uzbekistan	0.9	0.9 (0.63,1.17)
Georgia	1.49	1.49 (1.36,1.63)
Mongolia	0.97	0.97 (0.85,1.1)
Tajikistan	-1.4	-1.4 (-1.53,-1.27)
Bosnia and Herzegovina	0.22	0.22 (-0.13,0.57)
Bulgaria	-1.24	-1.24 (-1.31,-1.17)
Turkmenistan	-1.21	-1.21 (-1.32,-1.11)
Albania	0.52	0.52 (0.45,0.59)
Croatia	-0.15	-0.15 (-0.29,0)
Czechia	-0.52	-0.52 (-0.54,-0.5)
Hungary	-1.06	-1.06 (-1.09,-1.03)
Montenegro	-0.53	-0.53 (-0.74,-0.32)
Poland	-1.32	-1.32 (-1.34,-1.29)
Romania	-1.28	-1.28 (-1.42,-1.15)
Serbia	-0.35	-0.35 (-0.66,-0.04)
Slovenia	0.17	0.17 (0,0.34)
Belarus	0.02	0.02 (-0.09,0.12)
North Macedonia	-0.53	-0.53 (-0.64,-0.42)
Slovakia	-0.41	-0.41 (-0.57,-0.24)
Estonia	0.55	0.55 (0.32,0.79)
Latvia	-0.35	-0.35 (-0.43,-0.27)
Lithuania	-0.7	-0.7 (-0.72,-0.68)
Republic of Moldova	0.6	0.6 (0.52,0.68)
Ukraine	-0.71	-0.71 (-0.96,-0.46)
Japan	-1.58	-1.58 (-1.64,-1.52)
Republic of Korea	-1.68	-1.68 (-1.76,-1.61)
Singapore	-1.42	-1.42 (-1.52,-1.32)
Russian Federation	0.99	0.99 (0.64,1.33)
Andorra	-0.98	-0.98 (-1.02,-0.94)
Brunei Darussalam	-1.76	-1.76 (-1.83,-1.69)
Australia	-1.49	-1.49 (-1.58,-1.39)
New Zealand	-0.98	-0.98 (-1.07,-0.89)
Belgium	-1.29	-1.29 (-1.42,-1.16)
Cyprus	-0.77	-0.77 (-0.81,-0.73)
Finland	-0.19	-0.19 (-0.36,-0.01)
France	-1.11	-1.11 (-1.14,-1.07)
Germany	-0.88	-0.88 (-1.01,-0.75)
Greece	-1.06	-1.06 (-1.09,-1.02)
Austria	0.64	0.64 (0.38,0.91)
Iceland	-1.97	-1.97 (-2.05,-1.89)
Denmark	-1.89	-1.89 (-2.06,-1.73)
Israel	-1.48	-1.48 (-1.57,-1.39)
Ireland	-2.7	-2.7 (-2.8,-2.61)
Spain	-1.86	-1.86 (-1.88,-1.83)
Portugal	-1.63	-1.63 (-1.7,-1.56)
Norway	-2.7	-2.7 (-2.94,-2.46)
United Kingdom	-1.95	-1.95 (-2.05,-1.84)
Italy	-1.48	-1.48 (-1.51,-1.44)
Sweden	-0.2	-0.2 (-0.3,-0.09)
Uruguay	-0.03	-0.03 (-0.12,0.07)
Luxembourg	-0.55	-0.55 (-0.64,-0.46)
Switzerland	-0.67	-0.67 (-0.73,-0.61)
Netherlands	-0.45	-0.45 (-0.58,-0.33)
Malta	-1.67	-1.67 (-1.75,-1.58)
Chile	-1	-1 (-1.07,-0.93)
Argentina	-0.37	-0.37 (-0.48,-0.26)
Canada	-1.8	-1.8 (-1.89,-1.7)
Cuba	-1.4	-1.4 (-1.53,-1.27)
United States of America	-1.36	-1.36 (-1.42,-1.29)
Haiti	-0.77	-0.77 (-0.89,-0.66)
Belize	-0.35	-0.35 (-0.44,-0.25)
Bahamas	0.04	0.04 (-0.02,0.1)
Barbados	-0.89	-0.89 (-1.09,-0.68)
Antigua and Barbuda	-0.32	-0.32 (-0.38,-0.26)
Grenada	-1.24	-1.24 (-1.38,-1.1)
Dominican Republic	-0.86	-0.86 (-1.08,-0.64)
Saint Vincent and the Grenadines	0.04	0.04 (0,0.08)
Ecuador	-2.18	-2.18 (-2.26,-2.1)
Saint Lucia	-1.19	-1.19 (-1.34,-1.04)
Guyana	-0.54	-0.54 (-0.62,-0.45)
Costa Rica	-1.25	-1.25 (-1.43,-1.07)
Suriname	-1.73	-1.73 (-1.9,-1.56)
El Salvador	0.2	0.2 (0.12,0.28)
Dominica	-0.42	-0.42 (-0.6,-0.24)
Jamaica	-1.12	-1.12 (-1.21,-1.03)
Mexico	-3.14	-3.14 (-3.32,-2.96)
Bolivia (Plurinational State of)	-0.46	-0.46 (-0.61,-0.31)
Panama	-1.69	-1.69 (-1.81,-1.56)
Algeria	-0.88	-0.88 (-1.05,-0.71)
Bahrain	-0.86	-0.86 (-0.92,-0.8)
Colombia	-1.57	-1.57 (-1.68,-1.46)
Trinidad and Tobago	-1	-1 (-1.05,-0.95)
Guatemala	-0.91	-0.91 (-1.03,-0.78)
Nicaragua	-0.13	-0.13 (-0.29,0.04)
Brazil	-1.87	-1.87 (-2.05,-1.68)
Venezuela (Bolivarian Republic of)	-1.82	-1.82 (-1.88,-1.77)
Paraguay	-1.51	-1.51 (-1.58,-1.44)
Peru	-0.26	-0.26 (-0.4,-0.11)
Honduras	-0.16	-0.16 (-0.21,-0.11)
Kuwait	-0.51	-0.51 (-0.59,-0.44)
Lebanon	0.41	0.41 (0.13,0.68)
Jordan	-1.08	-1.08 (-1.18,-0.99)
Iraq	-1.35	-1.35 (-1.39,-1.31)
Egypt	0.19	0.19 (0.1,0.27)
Iran (Islamic Republic of)	0.04	0.04 (-0.03,0.1)
Palestine	-1	-1 (-1.1,-0.9)
Syrian Arab Republic	-1.33	-1.33 (-1.4,-1.27)
Libya	-0.65	-0.65 (-0.72,-0.57)
Morocco	-1.79	-1.79 (-1.91,-1.68)
Saudi Arabia	-0.15	-0.15 (-0.19,-0.12)
Oman	-0.92	-0.92 (-1.03,-0.81)
Qatar	-0.74	-0.74 (-0.82,-0.67)
Turkey	-2.06	-2.06 (-2.26,-1.87)
Tunisia	-1.13	-1.13 (-1.17,-1.1)
United Arab Emirates	0.84	0.84 (0.7,0.97)
Yemen	-0.31	-0.31 (-0.34,-0.28)
Afghanistan	0.12	0.12 (-0.13,0.37)
Bangladesh	-0.26	-0.26 (-0.43,-0.1)
Bhutan	-0.03	-0.03 (-0.05,-0.02)
India	-0.76	-0.76 (-0.83,-0.69)
Nepal	-1.16	-1.16 (-1.25,-1.07)
Pakistan	-1.73	-1.73 (-1.87,-1.6)
Gabon	0.17	0.17 (0.12,0.23)
Eritrea	-0.61	-0.61 (-0.75,-0.47)
Angola	-0.13	-0.13 (-0.34,0.09)
Central African Republic	-1.29	-1.29 (-1.54,-1.04)
Congo	0.88	0.88 (0.65,1.1)
Democratic Republic of the Congo	-0.88	-0.88 (-1.14,-0.61)
Equatorial Guinea	-0.38	-0.38 (-0.44,-0.31)
Djibouti	-0.24	-0.24 (-0.31,-0.18)
Comoros	-0.7	-0.7 (-0.74,-0.67)
Burundi	-1.68	-1.68 (-2.05,-1.3)
Ethiopia	0.1	0.1 (-0.12,0.32)
Madagascar	-2.82	-2.82 (-3.18,-2.45)
Kenya	-2.2	-2.2 (-2.36,-2.03)
Mauritius	-0.14	-0.14 (-0.51,0.24)
Seychelles	-0.75	-0.75 (-0.83,-0.66)
Mozambique	-0.62	-0.62 (-0.74,-0.51)
Somalia	-0.91	-0.91 (-1,-0.81)
Uganda	-0.83	-0.83 (-1.05,-0.62)
Rwanda	0.73	0.73 (0.64,0.82)
Malawi	-0.51	-0.51 (-0.54,-0.47)
United Republic of Tanzania	-1.51	-1.51 (-1.62,-1.4)
Zambia	-1.05	-1.05 (-1.1,-1)
Botswana	-1.08	-1.08 (-1.18,-0.98)
Lesotho	0.61	0.61 (0.53,0.69)
Eswatini	-1.36	-1.36 (-1.43,-1.29)
Namibia	-1.29	-1.29 (-1.41,-1.16)
South Africa	-3.14	-3.14 (-3.27,-3.01)
Zimbabwe	-0.72	-0.72 (-0.86,-0.58)
Benin	-1.93	-1.93 (-2.1,-1.76)
Cameroon	-1.08	-1.08 (-1.13,-1.03)
Cabo Verde	-2.01	-2.01 (-2.23,-1.79)
Chad	-0.64	-0.64 (-0.7,-0.57)
Burkina Faso	-0.76	-0.76 (-1.01,-0.52)
C么te d'Ivoire	-1.36	-1.36 (-1.59,-1.14)
Guinea	-0.56	-0.56 (-0.61,-0.51)
Gambia	-1.96	-1.96 (-2.07,-1.85)
Guinea-Bissau	0.55	0.55 (0.27,0.83)
Ghana	0.52	0.52 (0.25,0.79)
Niger	0.06	0.06 (-0.07,0.2)
Liberia	-1.15	-1.15 (-1.21,-1.09)
Nigeria	-1.35	-1.35 (-1.43,-1.27)
Mali	1.88	1.88 (1.75,2.01)
Sao Tome and Principe	-0.53	-0.53 (-0.8,-0.26)
Togo	-1.57	-1.57 (-1.71,-1.43)
Mauritania	-0.73	-0.73 (-0.78,-0.69)
American Samoa	-0.46	-0.46 (-0.52,-0.41)
Senegal	-0.91	-0.91 (-1.04,-0.77)
Sierra Leone	-1.03	-1.03 (-1.1,-0.97)
Bermuda	0.23	0.23 (0.21,0.25)
Cook Islands	-0.88	-0.88 (-0.92,-0.83)
Greenland	-0.72	-0.72 (-0.74,-0.69)
Monaco	-0.74	-0.74 (-0.77,-0.72)
Guam	-0.06	-0.06 (-0.09,-0.03)
Nauru	-0.95	-0.95 (-0.99,-0.92)
Niue	-0.38	-0.38 (-0.42,-0.34)
Northern Mariana Islands	-0.74	-0.74 (-0.79,-0.69)
Palau	-0.45	-0.45 (-0.5,-0.41)
Puerto Rico	-0.66	-0.66 (-0.71,-0.62)
Saint Kitts and Nevis	-0.82	-0.82 (-0.91,-0.73)
San Marino	-1.03	-1.03 (-1.07,-0.99)
Tokelau	-0.83	-0.83 (-0.89,-0.77)
Tuvalu	-0.15	-0.15 (-0.19,-0.11)
United States Virgin Islands	-0.45	-0.45 (-0.5,-0.39)
South Sudan	-0.68	-0.68 (-0.75,-0.62)
Sudan	-0.43	-0.43 (-0.47,-0.39)
