# Supplementary material for: Global burden of Alzheimer’s disease and other dementias attributable to smoking in 204 countries and territories, 1990–2021
Source: PLoS One. 2025 Oct 15;20(10):e0334619. doi: 10.1371/journal.pone.0334619 (PMC12527123; doi:10.1371/journal.pone.0334619)
Supplement: S5 Table — (XLS) [file pone.0334619.s005.xls]

## Sheet: APC
Supplementary table 5: Joinpoint analysis of crude DALYs rate for AD and other dementias attributable to smoking for both sex, in global , grouped by age, from 1990 to 2021
age_name	Segment.Start	Segment.End	P of APC	APC	P of AAPC	AAPC
40-44 years	1990	1993	0	-0.80 (-0.92 - -0.67)
40-44 years	1993	1997	0	-1.01 (-1.13 - -0.88)
40-44 years	1997	2003	0	-1.88 (-1.94 - -1.83)
40-44 years	2003	2008	0	-1.23 (-1.31 - -1.15)
40-44 years	2008	2011	0	-1.58 (-1.83 - -1.32)
40-44 years	2011	2018	0	-1.91 (-1.95 - -1.86)
40-44 years	2018	2021	0	-1.28 (-1.41 - -1.15)	0	-1.48 (-1.51 - -1.44)
45-49 years	1990	1995	1e-06	-0.34 (-0.43 - -0.24)
45-49 years	1995	2002	0	-1.20 (-1.27 - -1.13)
45-49 years	2002	2007	0	-1.56 (-1.69 - -1.43)
45-49 years	2007	2011	1e-06	-0.79 (-1.00 - -0.58)
45-49 years	2011	2014	0	-1.95 (-2.36 - -1.55)
45-49 years	2014	2021	0	-1.44 (-1.49 - -1.39)	0	-1.19 (-1.25 - -1.14)
50-54 years	1990	2000	0	-0.73 (-0.75 - -0.70)
50-54 years	2000	2004	0	-1.12 (-1.29 - -0.94)
50-54 years	2004	2008	1e-06	-0.65 (-0.83 - -0.47)
50-54 years	2008	2012	0	-1.51 (-1.69 - -1.33)
50-54 years	2012	2017	0	-0.61 (-0.72 - -0.49)
50-54 years	2017	2021	0	-1.16 (-1.27 - -1.04)	0	-0.91 (-0.95 - -0.86)
55-59 years	1990	2000	0	-1.15 (-1.18 - -1.12)
55-59 years	2000	2012	0	-0.20 (-0.23 - -0.18)
55-59 years	2012	2017	0	-1.40 (-1.53 - -1.28)
55-59 years	2017	2021	0.752015	0.02 (-0.10 - 0.14)	0	-0.68 (-0.70 - -0.65)
60-64 years	1990	1995	0	-0.93 (-1.11 - -0.76)
60-64 years	1995	2000	0	-1.65 (-1.89 - -1.40)
60-64 years	2000	2006	0	-0.73 (-0.91 - -0.56)
60-64 years	2006	2009	0.453818	0.29 (-0.51 - 1.10)
60-64 years	2009	2016	8.8e-05	-0.33 (-0.46 - -0.20)
60-64 years	2016	2021	0	-1.29 (-1.47 - -1.11)	0	-0.81 (-0.91 - -0.72)
65-69 years	1990	1995	0	-1.10 (-1.18 - -1.03)
65-69 years	1995	2000	0	-1.79 (-1.90 - -1.69)
65-69 years	2000	2006	0	-1.13 (-1.20 - -1.06)
65-69 years	2006	2015	0.729706	0.01 (-0.03 - 0.04)
65-69 years	2015	2019	0	-0.83 (-1.00 - -0.67)
65-69 years	2019	2021	0.008835	0.47 (0.14 - 0.80)	0	-0.76 (-0.80 - -0.73)
70-74 years	1990	1994	2.8e-05	-0.89 (-1.23 - -0.54)
70-74 years	1994	2001	0	-1.75 (-1.93 - -1.57)
70-74 years	2001	2010	0	-0.84 (-0.96 - -0.73)
70-74 years	2010	2021	3e-05	-0.18 (-0.26 - -0.11)	0	-0.82 (-0.89 - -0.75)
75-79 years	1990	1995	0.044228	-0.19 (-0.38 - -0.01)
75-79 years	1995	2001	0	-1.37 (-1.56 - -1.19)
75-79 years	2001	2019	0	-0.62 (-0.65 - -0.59)
75-79 years	2019	2021	0.040796	0.86 (0.04 - 1.70)	0	-0.60 (-0.67 - -0.53)
80-84 years	1990	1998	0.329143	-0.03 (-0.09 - 0.03)
80-84 years	1998	2009	0	-1.25 (-1.30 - -1.21)
80-84 years	2009	2016	0	-0.56 (-0.66 - -0.46)
80-84 years	2016	2019	0.00072	-1.12 (-1.69 - -0.54)
80-84 years	2019	2021	0.707323	0.10 (-0.47 - 0.69)	0	-0.68 (-0.75 - -0.61)
85-89 years	1990	1995	0.187136	-0.05 (-0.12 - 0.02)
85-89 years	1995	2003	0	-0.97 (-1.01 - -0.92)
85-89 years	2003	2012	0	-1.43 (-1.47 - -1.40)
85-89 years	2012	2019	0	-0.55 (-0.60 - -0.50)
85-89 years	2019	2021	0.013689	0.42 (0.10 - 0.74)	0	-0.77 (-0.80 - -0.74)
90-94 years	1990	1996	0	-0.39 (-0.45 - -0.32)
90-94 years	1996	1999	1e-06	-1.21 (-1.56 - -0.85)
90-94 years	1999	2005	0	-1.75 (-1.83 - -1.67)
90-94 years	2005	2019	0	-1.14 (-1.16 - -1.12)
90-94 years	2019	2021	0.260052	0.19 (-0.16 - 0.54)	0	-1.03 (-1.08 - -0.99)
95+ years	1990	1993	0.00066	-0.55 (-0.81 - -0.29)
95+ years	1993	1997	0	-1.19 (-1.46 - -0.93)
95+ years	1997	2006	0	-2.17 (-2.23 - -2.12)
95+ years	2006	2010	0	-1.85 (-2.11 - -1.59)
95+ years	2010	2016	0	-0.97 (-1.09 - -0.86)
95+ years	2016	2019	0.000147	-1.32 (-1.84 - -0.79)
95+ years	2019	2021	0.012446	-0.71 (-1.23 - -0.18)	0	-1.44 (-1.52 - -1.36)
