# Supplementary material for: Global burden of Alzheimer’s disease and other dementias attributable to smoking in 204 countries and territories, 1990–2021
Source: PLoS One. 2025 Oct 15;20(10):e0334619. doi: 10.1371/journal.pone.0334619 (PMC12527123; doi:10.1371/journal.pone.0334619)
Supplement: S6 Table — (XLS) [file pone.0334619.s006.xls]

## Sheet: APC
Supplementary table 6: Joinpoint analysis of crude DALYs rate for AD and other dementias attributable to smoking for Female, in global , grouped by age, from 1990 to 2021
age_name	Segment.Start	Segment.End	P of APC	APC	P.Value	AAPC
40-44 years	1990	1995	0	-2.18 (-2.32 - -2.04)
40-44 years	1995	2001	0	-0.64 (-0.77 - -0.50)
40-44 years	2001	2007	0	-3.38 (-3.52 - -3.25)
40-44 years	2007	2015	0	-2.69 (-2.77 - -2.61)
40-44 years	2015	2019	0	-2.04 (-2.36 - -1.72)
40-44 years	2019	2021	0.00266	-1.10 (-1.74 - -0.45)	0	-2.16 (-2.23 - -2.09)
45-49 years	1990	1995	1e-06	-0.69 (-0.89 - -0.49)
45-49 years	1995	2000	0	-2.30 (-2.57 - -2.03)
45-49 years	2000	2007	0	-0.86 (-1.01 - -0.71)
45-49 years	2007	2014	0	-3.70 (-3.84 - -3.55)
45-49 years	2014	2021	0	-2.02 (-2.14 - -1.91)	0	-1.98 (-2.05 - -1.90)
50-54 years	1990	1997	0	-0.46 (-0.55 - -0.37)
50-54 years	1997	2001	0	-1.38 (-1.71 - -1.04)
50-54 years	2001	2005	0	-2.04 (-2.38 - -1.71)
50-54 years	2005	2011	5e-06	-0.50 (-0.66 - -0.35)
50-54 years	2011	2019	0	-2.95 (-3.04 - -2.86)
50-54 years	2019	2021	0.000243	-1.55 (-2.24 - -0.86)	0	-1.51 (-1.59 - -1.43)
55-59 years	1990	1994	0	-1.52 (-1.71 - -1.34)
55-59 years	1994	2006	0	-0.67 (-0.71 - -0.63)
55-59 years	2006	2010	0	-1.33 (-1.64 - -1.03)
55-59 years	2010	2016	0	-0.67 (-0.80 - -0.53)
55-59 years	2016	2021	0	-2.14 (-2.27 - -2.00)	0	-1.10 (-1.16 - -1.05)
60-64 years	1990	1996	0	-1.64 (-1.75 - -1.52)
60-64 years	1996	2000	0	-2.00 (-2.33 - -1.67)
60-64 years	2000	2007	0	-0.72 (-0.83 - -0.60)
60-64 years	2007	2011	9e-06	-1.05 (-1.39 - -0.71)
60-64 years	2011	2015	0	-1.59 (-1.93 - -1.25)
60-64 years	2015	2021	0	-0.73 (-0.85 - -0.60)	0	-1.22 (-1.30 - -1.14)
65-69 years	1990	1999	0	-2.00 (-2.07 - -1.94)
65-69 years	1999	2005	0	-1.29 (-1.45 - -1.13)
65-69 years	2005	2012	0.9141	0.01 (-0.11 - 0.12)
65-69 years	2012	2016	0	-1.38 (-1.72 - -1.03)
65-69 years	2016	2019	3e-06	-2.43 (-3.13 - -1.73)
65-69 years	2019	2021	0.006965	-1.03 (-1.73 - -0.33)	0	-1.31 (-1.41 - -1.22)
70-74 years	1990	1994	2e-06	-0.98 (-1.28 - -0.69)
70-74 years	1994	2000	0	-2.51 (-2.72 - -2.31)
70-74 years	2000	2010	0	-1.80 (-1.88 - -1.71)
70-74 years	2010	2017	0	-0.57 (-0.72 - -0.41)
70-74 years	2017	2021	0	-1.15 (-1.43 - -0.87)	0	-1.47 (-1.55 - -1.40)
75-79 years	1990	1993	6.4e-05	0.56 (0.36 - 0.77)
75-79 years	1993	1996	0.93099	0.02 (-0.39 - 0.43)
75-79 years	1996	2005	0	-1.82 (-1.86 - -1.77)
75-79 years	2005	2011	0	-1.47 (-1.57 - -1.38)
75-79 years	2011	2015	0	-1.95 (-2.17 - -1.73)
75-79 years	2015	2019	0.000128	-0.55 (-0.76 - -0.33)
75-79 years	2019	2021	0.025515	0.50 (0.07 - 0.94)	0	-1.05 (-1.11 - -0.99)
80-84 years	1990	1997	0	0.53 (0.45 - 0.61)
80-84 years	1997	2001	1e-06	-1.08 (-1.38 - -0.77)
80-84 years	2001	2010	0	-2.68 (-2.74 - -2.61)
80-84 years	2010	2019	0	-1.79 (-1.85 - -1.73)
80-84 years	2019	2021	0.109349	-0.47 (-1.05 - 0.12)	0	-1.35 (-1.41 - -1.30)
85-89 years	1990	1995	0	0.50 (0.41 - 0.60)
85-89 years	1995	2002	0	-1.12 (-1.20 - -1.05)
85-89 years	2002	2007	0	-1.90 (-2.04 - -1.77)
85-89 years	2007	2014	0	-2.65 (-2.72 - -2.59)
85-89 years	2014	2019	0	-1.65 (-1.77 - -1.52)
85-89 years	2019	2021	0.000757	-0.79 (-1.19 - -0.39)	0	-1.40 (-1.45 - -1.36)
90-94 years	1990	1996	0.024403	-0.10 (-0.18 - -0.01)
90-94 years	1996	2000	0	-1.37 (-1.61 - -1.12)
90-94 years	2000	2012	0	-1.86 (-1.89 - -1.82)
90-94 years	2012	2019	0	-2.20 (-2.28 - -2.13)
90-94 years	2019	2021	6.7e-05	-1.13 (-1.58 - -0.67)	0	-1.49 (-1.53 - -1.44)
95+ years	1990	1993	0.446861	-0.11 (-0.40 - 0.19)
95+ years	1993	1996	0.006632	-0.87 (-1.45 - -0.28)
95+ years	1996	2006	0	-2.44 (-2.49 - -2.39)
95+ years	2006	2014	0	-1.73 (-1.80 - -1.65)
95+ years	2014	2017	0.000118	-1.37 (-1.93 - -0.81)
95+ years	2017	2021	0	-1.85 (-2.03 - -1.68)	0	-1.70 (-1.78 - -1.62)
