# Supplementary material for: Global burden of Alzheimer’s disease and other dementias attributable to smoking in 204 countries and territories, 1990–2021
Source: PLoS One. 2025 Oct 15;20(10):e0334619. doi: 10.1371/journal.pone.0334619 (PMC12527123; doi:10.1371/journal.pone.0334619)
Supplement: S7 Table — (XLS) [file pone.0334619.s007.xls]

## Sheet: APC
Supplementary table 7: Joinpoint analysis of crude DALYs rate for AD and other dementias attributable to smoking for Male, in global , grouped by age, from 1990 to 2021
age_name	Segment.Start	Segment.End	P of APC	APC	P of AAPC	AAPC
40-44 years	1990	1996	0	-0.49 (-0.55 - -0.42)
40-44 years	1996	2002	0	-2.10 (-2.18 - -2.01)
40-44 years	2002	2007	0	-0.58 (-0.71 - -0.46)
40-44 years	2007	2010	2.3e-05	-1.09 (-1.47 - -0.71)
40-44 years	2010	2019	0	-1.71 (-1.75 - -1.66)
40-44 years	2019	2021	1.8e-05	-1.14 (-1.53 - -0.74)	0	-1.27 (-1.32 - -1.22)
45-49 years	1990	1995	0.014707	-0.21 (-0.37 - -0.05)
45-49 years	1995	2001	0	-0.84 (-1.00 - -0.69)
45-49 years	2001	2007	0	-1.69 (-1.85 - -1.53)
45-49 years	2007	2011	0.687233	0.07 (-0.29 - 0.43)
45-49 years	2011	2021	0	-1.37 (-1.42 - -1.31)	0	-0.96 (-1.02 - -0.89)
50-54 years	1990	1998	0	-0.78 (-0.82 - -0.73)
50-54 years	1998	2007	0	-0.59 (-0.63 - -0.54)
50-54 years	2007	2012	0	-1.44 (-1.56 - -1.31)
50-54 years	2012	2017	0.014956	0.16 (0.04 - 0.29)
50-54 years	2017	2021	0	-0.93 (-1.06 - -0.80)	0	-0.70 (-0.73 - -0.66)
55-59 years	1990	1993	4e-06	-0.82 (-1.06 - -0.57)
55-59 years	1993	2000	0	-1.29 (-1.38 - -1.21)
55-59 years	2000	2006	0.297816	-0.06 (-0.17 - 0.06)
55-59 years	2006	2011	5.4e-05	0.40 (0.25 - 0.55)
55-59 years	2011	2017	0	-1.40 (-1.51 - -1.29)
55-59 years	2017	2021	0	0.72 (0.56 - 0.88)	0	-0.50 (-0.55 - -0.45)
60-64 years	1990	1995	3e-06	-0.78 (-1.00 - -0.55)
60-64 years	1995	2001	0	-1.36 (-1.58 - -1.13)
60-64 years	2001	2006	0.00016	-0.76 (-1.08 - -0.43)
60-64 years	2006	2009	0.196387	0.66 (-0.38 - 1.71)
60-64 years	2009	2016	0.29881	0.09 (-0.08 - 0.26)
60-64 years	2016	2021	0	-1.49 (-1.72 - -1.26)	0	-0.67 (-0.80 - -0.54)
65-69 years	1990	1995	0	-1.09 (-1.22 - -0.96)
65-69 years	1995	1999	0	-1.94 (-2.22 - -1.65)
65-69 years	1999	2006	0	-1.14 (-1.23 - -1.04)
65-69 years	2006	2010	0.029295	-0.33 (-0.61 - -0.04)
65-69 years	2010	2015	0.003263	0.31 (0.12 - 0.49)
65-69 years	2015	2019	0.132539	-0.21 (-0.50 - 0.07)
65-69 years	2019	2021	0.002829	0.99 (0.41 - 1.58)	0	-0.64 (-0.72 - -0.56)
70-74 years	1990	1994	0	-0.74 (-0.89 - -0.59)
70-74 years	1994	2000	0	-1.81 (-1.91 - -1.70)
70-74 years	2000	2005	0	-0.88 (-1.03 - -0.74)
70-74 years	2005	2019	0	-0.27 (-0.29 - -0.24)
70-74 years	2019	2021	0.000191	1.06 (0.58 - 1.54)	0	-0.64 (-0.69 - -0.60)
75-79 years	1990	1995	0	-0.76 (-0.84 - -0.68)
75-79 years	1995	1999	0	-1.57 (-1.75 - -1.39)
75-79 years	1999	2006	0	-0.78 (-0.84 - -0.72)
75-79 years	2006	2014	0	-0.19 (-0.24 - -0.15)
75-79 years	2014	2019	0	-0.91 (-1.02 - -0.80)	0	-0.64 (-0.68 - -0.60)
75-79 years	2019	2021	4.8e-05	0.94 (0.58 - 1.29)
80-84 years	1990	1996	0	-0.40 (-0.45 - -0.36)
80-84 years	1996	2000	0	-1.06 (-1.19 - -0.94)
80-84 years	2000	2011	0	-0.74 (-0.76 - -0.72)
80-84 years	2011	2016	0.002221	-0.14 (-0.22 - -0.06)
80-84 years	2016	2019	1e-06	-0.94 (-1.19 - -0.68)
80-84 years	2019	2021	0.09583	0.21 (-0.04 - 0.47)	0	-0.58 (-0.61 - -0.54)
85-89 years	1990	1996	0	-0.58 (-0.65 - -0.52)
85-89 years	1996	2011	0	-1.04 (-1.06 - -1.03)
85-89 years	2011	2019	0	-0.28 (-0.33 - -0.23)
85-89 years	2019	2021	3e-05	0.99 (0.60 - 1.38)	0	-0.63 (-0.66 - -0.60)
90-94 years	1990	1998	0	-0.95 (-1.00 - -0.91)
90-94 years	1998	2006	0	-1.55 (-1.61 - -1.49)
90-94 years	2006	2009	0.00039	-0.93 (-1.36 - -0.49)
90-94 years	2009	2015	0	-0.40 (-0.50 - -0.30)
90-94 years	2015	2019	1e-06	-0.84 (-1.06 - -0.62)
90-94 years	2019	2021	0.001095	0.83 (0.39 - 1.28)	0	-0.87 (-0.93 - -0.81)
95+ years	1990	1996	0	-1.36 (-1.46 - -1.27)
95+ years	1996	2011	0	-1.96 (-1.99 - -1.94)
95+ years	2011	2015	0.596012	-0.07 (-0.34 - 0.20)
95+ years	2015	2019	3e-06	-0.84 (-1.11 - -0.58)
95+ years	2019	2021	0.13858	0.40 (-0.14 - 0.95)	0	-1.31 (-1.37 - -1.25)
