# Supplementary material for: Global burden of Alzheimer’s disease and other dementias attributable to smoking in 204 countries and territories, 1990–2021
Source: PLoS One. 2025 Oct 15;20(10):e0334619. doi: 10.1371/journal.pone.0334619 (PMC12527123; doi:10.1371/journal.pone.0334619)
Supplement: S8 Table — (XLS) [file pone.0334619.s008.xls]

## Sheet: APC
Supplementary table 8: Joinpoint analysis of ASDR for AD and other dementias attributable to smoking for both sex, grouped by SDI regions, from 1990 to 2021
location_name	Segment.Start	Segment.End	P of APC	APC	P of AAPC	AAPC
High SDI	1990	1995	0	-1.00 (-1.05 - -0.95)
High SDI	1995	2004	0	-1.74 (-1.77 - -1.72)
High SDI	2004	2009	0	-1.41 (-1.48 - -1.34)
High SDI	2009	2014	0	-1.13 (-1.20 - -1.06)
High SDI	2014	2021	0	-0.69 (-0.72 - -0.66)	0	-1.23 (-1.25 - -1.22)
High-middle SDI	1990	1995	0.268201	0.06 (-0.05 - 0.16)
High-middle SDI	1995	2006	0	-0.27 (-0.31 - -0.24)
High-middle SDI	2006	2016	0.382368	-0.02 (-0.06 - 0.02)
High-middle SDI	2016	2019	0.000542	-0.93 (-1.39 - -0.46)
High-middle SDI	2019	2021	0.000959	0.85 (0.40 - 1.31)	5e-06	-0.13 (-0.18 - -0.07)
Middle SDI	1990	1995	0.009114	-0.18 (-0.30 - -0.05)
Middle SDI	1995	2005	0	-1.45 (-1.50 - -1.40)
Middle SDI	2005	2016	0	-0.52 (-0.56 - -0.48)
Middle SDI	2016	2019	0.000551	-1.12 (-1.68 - -0.56)
Middle SDI	2019	2021	0.007842	0.79 (0.23 - 1.35)	0	-0.74 (-0.81 - -0.67)
Low-middle SDI	1990	1996	0	-0.48 (-0.59 - -0.37)
Low-middle SDI	1996	2009	0	-0.75 (-0.78 - -0.71)
Low-middle SDI	2009	2016	0	-0.83 (-0.94 - -0.72)
Low-middle SDI	2016	2021	0.000514	-0.29 (-0.44 - -0.14)	0	-0.64 (-0.68 - -0.60)
Low SDI	1990	1995	0.847423	0.01 (-0.12 - 0.15)
Low SDI	1995	2000	7e-06	-0.66 (-0.85 - -0.47)
Low SDI	2000	2004	0.305171	-0.15 (-0.45 - 0.15)
Low SDI	2004	2010	0	-0.91 (-1.04 - -0.78)
Low SDI	2010	2013	0.079771	-0.53 (-1.13 - 0.07)
Low SDI	2013	2016	0.000176	-1.49 (-2.09 - -0.88)
Low SDI	2016	2021	1e-06	-0.57 (-0.70 - -0.43)	0	-0.59 (-0.68 - -0.49)
