# Supplementary material for: Global burden of Alzheimer’s disease and other dementias attributable to smoking in 204 countries and territories, 1990–2021
Source: PLoS One. 2025 Oct 15;20(10):e0334619. doi: 10.1371/journal.pone.0334619 (PMC12527123; doi:10.1371/journal.pone.0334619)
Supplement: S9 Table — (XLS) [file pone.0334619.s009.xls]

## Sheet: APC
Supplementary table 9: Joinpoint analysis of ASDR for AD and other dementias attributable to smoking for female, grouped by SDI regions, from 1990 to 2021
location_name	Segment.Start	Segment.End	P of APC	APC	P of AAPC	AAPC
High SDI	1990	1993	0	-0.85 (-0.96 - -0.74)
High SDI	1993	1996	0	-1.18 (-1.39 - -0.96)
High SDI	1996	2004	0	-1.71 (-1.74 - -1.68)
High SDI	2004	2008	0	-1.31 (-1.42 - -1.21)
High SDI	2008	2014	0	-1.14 (-1.19 - -1.09)
High SDI	2014	2018	0	-0.91 (-1.01 - -0.80)
High SDI	2018	2021	0	-1.07 (-1.18 - -0.97)	0	-1.25 (-1.28 - -1.22)
High-middle SDI	1990	1996	0	0.66 (0.52 - 0.80)
High-middle SDI	1996	2003	4.5e-05	-0.35 (-0.49 - -0.21)
High-middle SDI	2003	2016	0	-0.87 (-0.92 - -0.82)
High-middle SDI	2016	2019	0.000191	-1.83 (-2.64 - -1.01)
High-middle SDI	2019	2021	0.253172	0.45 (-0.35 - 1.26)	0	-0.47 (-0.57 - -0.37)
Middle SDI	1990	1993	0	1.16 (0.92 - 1.40)
Middle SDI	1993	1996	0.906834	0.03 (-0.45 - 0.50)
Middle SDI	1996	2001	0	-1.75 (-1.90 - -1.60)
Middle SDI	2001	2013	0	-2.91 (-2.94 - -2.88)
Middle SDI	2013	2019	0	-1.77 (-1.87 - -1.66)
Middle SDI	2019	2021	0.125817	0.36 (-0.11 - 0.82)	0	-1.62 (-1.69 - -1.56)
Low-middle SDI	1990	1998	0.000344	0.13 (0.07 - 0.20)
Low-middle SDI	1998	2006	0	-0.44 (-0.52 - -0.36)
Low-middle SDI	2006	2015	0	-1.41 (-1.48 - -1.35)
Low-middle SDI	2015	2021	0	-1.21 (-1.31 - -1.10)	0	-0.72 (-0.76 - -0.69)
Low SDI	1990	1995	0	0.79 (0.60 - 0.98)
Low SDI	1995	2000	0.0693	0.25 (-0.02 - 0.53)
Low SDI	2000	2003	0.000439	1.84 (0.96 - 2.73)
Low SDI	2003	2013	0	-0.48 (-0.56 - -0.40)
Low SDI	2013	2016	5e-06	-2.79 (-3.64 - -1.93)
Low SDI	2016	2021	1e-06	-0.75 (-0.95 - -0.55)	0.001303	-0.21 (-0.33 - -0.08)
