# Supplementary material for: Global burden of Alzheimer’s disease and other dementias attributable to smoking in 204 countries and territories, 1990–2021
Source: PLoS One. 2025 Oct 15;20(10):e0334619. doi: 10.1371/journal.pone.0334619 (PMC12527123; doi:10.1371/journal.pone.0334619)
Supplement: S10 Table — (XLS) [file pone.0334619.s010.xls]

## Sheet: APC
Supplementary table 10: Joinpoint analysis of ASDR for AD and other dementias attributable to smoking for Male, grouped by SDI regions, from 1990 to 2021
location_name	Segment.Start	Segment.End	P of APC	APC	P of AAPC	AAPC
High SDI	1990	1992	1e-06	-1.11 (-1.36 - -0.86)
High SDI	1992	1995	0	-1.31 (-1.56 - -1.07)
High SDI	1995	2004	0	-2.02 (-2.04 - -1.99)
High SDI	2004	2009	0	-1.79 (-1.86 - -1.71)
High SDI	2009	2012	0	-1.46 (-1.71 - -1.21)
High SDI	2012	2015	0	-1.13 (-1.38 - -0.88)
High SDI	2015	2021	0	-0.63 (-0.67 - -0.59)	0	-1.45 (-1.49 - -1.40)
High-middle SDI	1990	2005	0	-0.51 (-0.55 - -0.47)
High-middle SDI	2005	2016	0.940449	0.00 (-0.07 - 0.07)
High-middle SDI	2016	2019	0.059779	-0.84 (-1.71 - 0.04)
High-middle SDI	2019	2021	0.059694	0.85 (-0.04 - 1.75)	0	-0.27 (-0.37 - -0.17)
Middle SDI	1990	1995	0	-0.53 (-0.62 - -0.45)
Middle SDI	1995	2000	0	-1.47 (-1.59 - -1.34)
Middle SDI	2000	2005	0	-0.84 (-0.96 - -0.72)
Middle SDI	2005	2016	0.008229	0.04 (0.01 - 0.07)
Middle SDI	2016	2019	3.5e-05	-1.07 (-1.46 - -0.68)
Middle SDI	2019	2021	7e-06	1.21 (0.82 - 1.60)	0	-0.47 (-0.52 - -0.42)
Low-middle SDI	1990	1997	0	-0.61 (-0.69 - -0.54)
Low-middle SDI	1997	2000	0.004884	-0.85 (-1.40 - -0.29)
Low-middle SDI	2000	2006	0	-0.51 (-0.63 - -0.38)
Low-middle SDI	2006	2017	0	-0.39 (-0.43 - -0.35)
Low-middle SDI	2017	2021	0.021821	0.22 (0.04 - 0.40)	0	-0.43 (-0.49 - -0.37)
Low SDI	1990	1994	0.000837	-0.40 (-0.60 - -0.19)
Low SDI	1994	2001	0	-0.96 (-1.07 - -0.85)
Low SDI	2001	2006	2e-06	-0.73 (-0.93 - -0.52)
Low SDI	2006	2009	0.000867	-1.27 (-1.91 - -0.62)
Low SDI	2009	2018	0	-0.58 (-0.65 - -0.51)
Low SDI	2018	2021	0.416418	-0.13 (-0.46 - 0.20)	0	-0.69 (-0.77 - -0.61)
