# Supplementary material for: Global burden of Alzheimer’s disease and other dementias attributable to smoking in 204 countries and territories, 1990–2021
Source: PLoS One. 2025 Oct 15;20(10):e0334619. doi: 10.1371/journal.pone.0334619 (PMC12527123; doi:10.1371/journal.pone.0334619)
Supplement: S11 Table — (XLS) [file pone.0334619.s011.xls]

## Sheet: frontier
Supplementary table 11: Frontier analysis of the ASDR of AD and other dementias attribute to smoking for both sex by 204 countries territories, 2021
location_name	year	ASDR	SDI	frontier	effective differences	trend
Lebanon	2021	35.6307	0.744746	1.91071	33.72	Increase
China	2021	30.6283	0.72163	1.9123	28.716	Decrease
Albania	2021	30.5395	0.70685	1.91071	28.6288	Increase
Jordan	2021	28.2381	0.725307	1.91072	26.3274	Decrease
Kiribati	2021	28.2073	0.527187	1.91157	26.2957	Increase
Egypt	2021	27.071	0.606787	1.91097	25.16	Increase
Greenland	2021	26.9285	0.82621	1.91083	25.0177	Decrease
Denmark	2021	26.3862	0.896424	1.91077	24.4754	Decrease
Rwanda	2021	26.2648	0.435589	1.91094	24.3539	Increase
Cambodia	2021	26.0591	0.473621	1.91115	24.148	Increase
Algeria	2021	26.053	0.659501	1.9111	24.1419	Decrease
Paraguay	2021	25.4349	0.635718	1.91108	23.5238	Decrease
Iraq	2021	25.3643	0.662626	1.91089	23.4534	Decrease
Tunisia	2021	25.0084	0.682432	1.91074	23.0977	Decrease
Greece	2021	24.2454	0.791854	1.91071	22.3347	Decrease
Netherlands	2021	24.0403	0.888464	1.91122	22.129	Decrease
United States of America	2021	23.7486	0.862448	1.91139	21.8372	Decrease
Bosnia and Herzegovina	2021	22.5239	0.723078	1.91072	20.6132	Increase
Croatia	2021	22.3754	0.798341	1.91097	20.4644	Decrease
Sweden	2021	22.2388	0.88688	1.91072	20.3281	Decrease
Kuwait	2021	22.0772	0.846651	1.91073	20.1665	Decrease
Yemen	2021	21.8029	0.450376	1.91094	19.892	Decrease
Maldives	2021	21.7131	0.650887	1.91148	19.8016	Decrease
Armenia	2021	21.3665	0.701833	1.91157	19.4549	Increase
Republic of Korea	2021	20.9792	0.886675	1.91074	19.0684	Decrease
North Macedonia	2021	20.9639	0.75063	1.91108	19.0528	Decrease
United Arab Emirates	2021	20.8856	0.849318	1.91147	18.9741	Increase
Brazil	2021	20.7094	0.653044	1.91156	18.7979	Decrease
Belgium	2021	20.5109	0.853654	1.91071	18.6002	Decrease
Montenegro	2021	20.3059	0.795801	1.91094	18.395	Decrease
Palestine	2021	20.2431	0.631012	1.91071	18.3324	Decrease
Syrian Arab Republic	2021	20.1885	0.623004	1.91113	18.2774	Decrease
Tonga	2021	20.1757	0.62635	1.91174	18.264	Decrease
Lao People's Democratic Republic	2021	20.0537	0.489136	1.91086	18.1428	Increase
Switzerland	2021	20.035	0.933059	1.91137	18.1236	Decrease
Cyprus	2021	19.9436	0.835631	1.91143	18.0321	Decrease
Canada	2021	19.8709	0.873171	1.91074	17.9602	Decrease
Germany	2021	19.7596	0.902957	1.91072	17.8489	Decrease
Ireland	2021	19.4788	0.873754	1.91072	17.568	Decrease
Iceland	2021	19.0784	0.876362	1.91139	17.167	Decrease
Nepal	2021	18.8563	0.433175	1.91073	16.9456	Decrease
Kyrgyzstan	2021	18.6991	0.603979	1.91076	16.7884	Increase
Indonesia	2021	18.4247	0.656868	1.91072	16.514	Increase
Monaco	2021	18.4011	0.908263	1.91116	16.49	Decrease
Bahrain	2021	18.3287	0.753043	1.9108	16.4178	Decrease
United Kingdom	2021	18.1835	0.859	1.91073	16.2727	Decrease
Austria	2021	18.0699	0.853837	1.9108	16.1591	Increase
Samoa	2021	17.8222	0.593393	1.91079	15.9114	Decrease
Libya	2021	17.7119	0.725771	1.91083	15.801	Decrease
Czechia	2021	17.5697	0.82845	1.91139	15.6583	Decrease
New Zealand	2021	17.5542	0.849442	1.91073	15.6434	Decrease
Andorra	2021	17.5304	0.869444	1.91077	15.6196	Decrease
Italy	2021	17.4036	0.805774	1.91117	15.4925	Decrease
Turkey	2021	17.3388	NA	1.91073	15.428	Decrease
Solomon Islands	2021	17.3331	0.42936	1.91075	15.4224	Decrease
Azerbaijan	2021	17.3183	0.694851	1.91162	15.4066	Increase
Viet Nam	2021	17.0137	0.627934	1.91076	15.1029	Decrease
Dominican Republic	2021	16.8411	0.619388	1.91073	14.9304	Decrease
Philippines	2021	16.8332	0.651219	1.91072	14.9225	Decrease
Lesotho	2021	16.7013	0.510393	1.91166	14.7896	Increase
Timor-Leste	2021	16.6827	0.444668	1.91082	14.7719	Decrease
Georgia	2021	16.4717	0.732474	1.91077	14.5609	Increase
Georgia	2021	16.4717	0.846564	1.91117	14.5605	Increase
San Marino	2021	15.8804	0.888005	1.9113	13.9691	Decrease
Micronesia (Federated States of)	2021	15.8506	0.587535	1.91228	13.9383	Decrease
Serbia	2021	15.7795	0.792416	1.91077	13.8687	Decrease
Namibia	2021	15.68	0.617565	1.91264	13.7673	Decrease
Sudan	2021	15.4263	0.54195	1.91072	13.5156	Decrease
Japan	2021	15.3745	0.871242	1.91074	13.4637	Decrease
Bangladesh	2021	15.2942	0.492421	1.91088	13.3833	Decrease
Malaysia	2021	15.2866	0.742524	1.91075	13.3758	Decrease
Seychelles	2021	15.1346	0.730151	1.91088	13.2237	Decrease
Zimbabwe	2021	15.0855	0.473819	1.9111	13.1744	Decrease
Poland	2021	14.9323	0.812043	1.91141	13.0209	Decrease
Myanmar	2021	14.9323	0.533901	1.91167	13.0206	Decrease
Mongolia	2021	14.7243	0.617622	1.91184	12.8125	Increase
Israel	2021	14.5759	0.809012	1.91088	12.665	Decrease
Mauritius	2021	14.2895	0.71826	1.91078	12.3788	Decrease
Tuvalu	2021	14.263	0.576621	1.91171	12.3513	Decrease
Iran (Islamic Republic of)	2021	14.2228	0.697207	1.91072	12.312	Decrease
Thailand	2021	14.0598	0.682548	1.91113	12.1487	Decrease
Nauru	2021	14.059	0.625178	1.91163	12.1474	Decrease
Belarus	2021	14.0052	0.784485	1.91071	12.0945	Decrease
Norway	2021	13.8689	0.916133	1.91153	11.9574	Decrease
Slovenia	2021	13.7266	0.842431	1.91105	11.8156	Decrease
Estonia	2021	13.5205	0.844918	1.91088	11.6096	Increase
Djibouti	2021	13.363	0.487958	1.91105	11.4519	Decrease
France	2021	13.3168	0.838365	1.91083	11.406	Decrease
Malta	2021	13.1385	0.801585	1.91089	11.2276	Decrease
Luxembourg	2021	13.0092	0.884429	1.91072	11.0984	Decrease
Cuba	2021	12.7675	0.66873	1.91139	10.8561	Decrease
Tokelau	2021	12.6817	0.686426	1.91071	10.771	Decrease
Spain	2021	12.6168	0.769284	1.91147	10.7054	Decrease
Hungary	2021	12.6155	0.790755	1.91094	10.7046	Decrease
Brunei Darussalam	2021	12.5441	0.810234	1.91116	10.6329	Decrease
Finland	2021	12.5012	0.859831	1.91075	10.5905	Decrease
Slovakia	2021	12.493	0.810611	1.91356	10.5794	Decrease
Russian Federation	2021	12.3052	0.808536	1.91255	10.3926	Increase
Botswana	2021	12.2391	0.642722	1.91072	10.3284	Decrease
American Samoa	2021	12.2072	0.723728	1.91082	10.2963	Decrease
Democratic People's Republic of Korea	2021	12.1625	0.569855	1.91104	10.2515	Decrease
Uruguay	2021	12.144	0.719283	1.9114	10.2326	Increase
Honduras	2021	12.1378	0.513037	1.91109	10.2267	Decrease
Taiwan (Province of China)	2021	12.1071	0.874747	1.91145	10.1957	Decrease
Argentina	2021	11.8835	0.723123	1.91072	9.9728	Decrease
Republic of Moldova	2021	11.8646	0.732215	1.91109	9.95355	Increase
Northern Mariana Islands	2021	11.6344	0.771535	1.91084	9.72358	Decrease
Qatar	2021	11.6042	0.846861	1.91072	9.69349	Decrease
Bulgaria	2021	11.543	0.768151	1.91124	9.63176	Decrease
Cook Islands	2021	11.4514	0.77911	1.91084	9.54059	Decrease
Pakistan	2021	11.1534	0.504029	1.91151	9.24191	Decrease
Australia	2021	11.1262	0.844253	1.91072	9.2155	Decrease
Lithuania	2021	10.9533	0.856484	1.91072	9.04256	Decrease
Palau	2021	10.7565	0.754047	1.91073	8.84575	Decrease
Afghanistan	2021	10.7374	0.3372	1.91115	8.82622	Decrease
Marshall Islands	2021	10.6964	0.574091	1.91135	8.78501	Increase
Niue	2021	10.5327	0.726222	1.9114	8.6213	Decrease
Latvia	2021	10.4459	0.830664	1.91071	8.53523	Decrease
United Republic of Tanzania	2021	10.4277	0.446568	1.91116	8.51653	Decrease
Ukraine	2021	10.3864	0.760774	1.91071	8.47568	Decrease
Malawi	2021	10.3003	0.384554	1.91101	8.38934	Decrease
Romania	2021	10.2689	0.768454	1.91104	8.35782	Decrease
India	2021	10.2513	0.575402	1.91091	8.34039	Decrease
Zambia	2021	10.0423	0.505949	1.91073	8.13155	Decrease
Costa Rica	2021	9.89879	0.70034	1.91095	7.98784	Decrease
Guam	2021	9.7038	0.803982	1.91072	7.79308	Decrease
Bermuda	2021	9.70285	0.821365	1.91079	7.79206	Increase
Saudi Arabia	2021	9.63529	0.815143	1.91176	7.72353	Decrease
Tajikistan	2021	9.57212	0.541511	1.91074	7.66138	Decrease
Papua New Guinea	2021	9.47776	0.417797	1.91072	7.56704	Decrease
Angola	2021	9.27852	0.453722	1.91077	7.36776	Decrease
Puerto Rico	2021	9.11964	0.825526	1.91075	7.20889	Decrease
Fiji	2021	9.11769	0.675052	1.91161	7.20608	Decrease
Venezuela (Bolivarian Republic of)	2021	9.08975	0.596513	1.91075	7.179	Decrease
Congo	2021	9.0005	0.583075	1.91163	7.08887	Increase
Suriname	2021	8.89976	0.633666	1.91073	6.98903	Decrease
Jamaica	2021	8.86507	0.683263	1.91077	6.9543	Decrease
Comoros	2021	8.63119	0.475979	1.91158	6.71961	Decrease
Oman	2021	8.60929	0.773392	1.91072	6.69857	Decrease
Belize	2021	8.56384	0.610229	1.91126	6.65258	Decrease
Bhutan	2021	8.48633	0.473062	1.91083	6.5755	Decrease
Turkmenistan	2021	8.40775	0.682161	1.91072	6.49703	Decrease
Nicaragua	2021	8.33429	0.523958	1.9112	6.4231	Decrease
Vanuatu	2021	8.15405	0.473101	1.91072	6.24332	Decrease
Panama	2021	8.06199	0.708865	1.91145	6.15054	Decrease
Morocco	2021	7.92164	0.562698	1.91142	6.01022	Decrease
Portugal	2021	7.91669	0.744152	1.9114	6.00528	Decrease
Kazakhstan	2021	7.78921	0.725144	1.91144	5.87777	Decrease
Trinidad and Tobago	2021	7.55166	0.768763	1.91071	5.64095	Decrease
South Africa	2021	7.40415	0.679627	1.91071	5.49343	Decrease
Eswatini	2021	7.32183	0.58546	1.9114	5.41043	Decrease
Sri Lanka	2021	7.27776	0.701535	1.91088	5.36687	Decrease
Chile	2021	7.22819	0.771515	1.91077	5.31742	Decrease
United States Virgin Islands	2021	7.12437	0.821831	1.9109	5.21346	Decrease
Mali	2021	7.0447	0.26858	1.9114	5.1333	Increase
Mozambique	2021	7.03917	0.326463	1.91074	5.12843	Decrease
Uzbekistan	2021	7.02988	0.662622	1.91078	5.1191	Increase
Guatemala	2021	6.99266	0.539972	1.91077	5.08189	Decrease
South Sudan	2021	6.95835	0.278371	1.91081	5.04755	Decrease
Bahamas	2021	6.86192	0.805021	1.91173	4.9502	Decrease
Antigua and Barbuda	2021	6.76655	0.749887	1.91075	4.8558	Decrease
Singapore	2021	6.60492	0.856098	1.91198	4.69295	Decrease
Uganda	2021	6.53375	0.423261	1.91077	4.62298	Decrease
Colombia	2021	6.18146	0.655443	1.91107	4.27039	Decrease
Saint Vincent and the Grenadines	2021	6.12898	0.637196	1.91104	4.21794	Increase
Mexico	2021	6.07675	0.664575	1.91088	4.16587	Decrease
Kenya	2021	6.05684	0.523768	1.91072	4.14611	Decrease
Saint Lucia	2021	6.00193	0.67251	1.91076	4.09117	Decrease
Peru	2021	5.88488	0.662054	1.91072	3.97416	Increase
Togo	2021	5.81222	0.408534	1.91173	3.9005	Decrease
Equatorial Guinea	2021	5.76252	0.657857	1.91237	3.85015	Decrease
Guyana	2021	5.74833	0.650812	1.91075	3.83758	Decrease
El Salvador	2021	5.68788	0.563775	1.91071	3.77717	Increase
Bolivia (Plurinational State of)	2021	5.67804	0.599011	1.91139	3.76665	Decrease
Barbados	2021	5.63999	0.746749	1.91079	3.7292	Decrease
Gabon	2021	5.49113	0.634691	1.91074	3.58039	Increase
Dominica	2021	5.36986	0.746967	1.9109	3.45896	Decrease
Ecuador	2021	4.99224	0.661017	1.91115	3.08109	Decrease
Central African Republic	2021	4.77413	0.309168	1.91157	2.86256	Decrease
Grenada	2021	4.62695	0.668993	1.91071	2.71624	Decrease
Guinea	2021	4.53892	0.336401	1.91074	2.62819	Decrease
Saint Kitts and Nevis	2021	4.51648	0.754987	1.91072	2.60576	Decrease
Ghana	2021	4.36273	0.56493	1.91112	2.45161	Increase
Chad	2021	4.27228	0.240436	2.05929	2.21298	Decrease
Côte d'Ivoire	2021	4.07664	NA	1.91077	2.16587	Decrease
Burundi	2021	4.03498	0.289374	1.91073	2.12426	Decrease
Gambia	2021	3.95931	0.409714	1.91072	2.04859	Decrease
Haiti	2021	3.93864	0.448278	1.91105	2.02759	Decrease
Madagascar	2021	3.61969	0.400247	1.91132	1.70836	Decrease
Democratic Republic of the Congo	2021	3.48504	0.38318	1.9114	1.57364	Decrease
Sierra Leone	2021	3.30544	0.358666	1.91161	1.39383	Decrease
Cameroon	2021	3.25956	0.479691	1.91075	1.34881	Decrease
Senegal	2021	3.13513	0.408054	1.91092	1.22421	Decrease
Ethiopia	2021	3.09466	0.358823	1.91094	1.18372	Decrease
Mauritania	2021	3.06478	0.498945	1.91083	1.15395	Decrease
Eritrea	2021	2.65583	0.403864	1.91157	0.744263	Decrease
Liberia	2021	2.61691	0.352442	1.91141	0.705506	Decrease
Guinea-Bissau	2021	2.46578	0.35311	1.91141	0.554375	Increase
Benin	2021	2.37384	0.373487	1.91071	0.463129	Decrease
Burkina Faso	2021	2.30729	0.285118	1.91128	0.396011	Decrease
Niger	2021	2.91904	0.168073	2.53294	0.3861	Increase
Cabo Verde	2021	2.28855	0.533535	1.91117	0.377377	Decrease
Sao Tome and Principe	2021	2.17288	0.505414	1.91086	0.262019	Decrease
Nigeria	2021	2.04388	0.503391	1.91091	0.132963	Decrease
Somalia	2021	5.79588	0.0776881	5.79588	0	Decrease
