# Supplementary material for: Global burden of Alzheimer’s disease and other dementias attributable to smoking in 204 countries and territories, 1990–2021
Source: PLoS One. 2025 Oct 15;20(10):e0334619. doi: 10.1371/journal.pone.0334619 (PMC12527123; doi:10.1371/journal.pone.0334619)
Supplement: S12 Table — (XLS) [file pone.0334619.s012.xls]

## Sheet: Smoking_AD_ASDR_SDI
Supplementary table 12: Age-Standardised DALYs rates and SDI of AD attributable to Smoking for Both sex by 21 regions, from 1990 to 2021
location	year	val	SDI
Andean Latin America	1990	7.05045	0.500011
Andean Latin America	1991	6.9767	0.501652
Andean Latin America	1992	6.93887	0.503656
Andean Latin America	1993	6.88792	0.506388
Andean Latin America	1994	6.848	0.510306
Andean Latin America	1995	6.81665	0.514896
Andean Latin America	1996	6.76823	0.519376
Andean Latin America	1997	6.74219	0.524036
Andean Latin America	1998	6.73012	0.528444
Andean Latin America	1999	6.66427	0.532744
Andean Latin America	2000	6.60306	0.537561
Andean Latin America	2001	6.50635	0.542572
Andean Latin America	2002	6.40058	0.547911
Andean Latin America	2003	6.29578	0.553109
Andean Latin America	2004	6.17904	0.558235
Andean Latin America	2005	6.08827	0.563092
Andean Latin America	2006	6.00634	0.567987
Andean Latin America	2007	5.90601	0.572999
Andean Latin America	2008	5.82369	0.578564
Andean Latin America	2009	5.7846	0.583999
Andean Latin America	2010	5.74785	0.590201
Andean Latin America	2011	5.69978	0.596945
Andean Latin America	2012	5.67331	0.603839
Andean Latin America	2013	5.65178	0.610705
Andean Latin America	2014	5.62137	0.61706
Andean Latin America	2015	5.60677	0.622761
Andean Latin America	2016	5.63307	0.628161
Andean Latin America	2017	5.70273	0.633538
Andean Latin America	2018	5.74449	0.63886
Andean Latin America	2019	5.7716	0.643921
Andean Latin America	2020	5.70317	0.647807
Andean Latin America	2021	5.65043	0.651602
Australasia	1990	18.8593	0.731234
Australasia	1991	18.4375	0.734915
Australasia	1992	18.057	0.739006
Australasia	1993	17.7044	0.743426
Australasia	1994	17.4228	0.747726
Australasia	1995	17.2299	0.752015
Australasia	1996	17.0833	0.756387
Australasia	1997	16.9417	0.76099
Australasia	1998	16.8093	0.7653
Australasia	1999	16.6625	0.769521
Australasia	2000	16.5151	0.773791
Australasia	2001	16.3728	0.778074
Australasia	2002	16.2587	0.78248
Australasia	2003	16.0981	0.786285
Australasia	2004	15.9067	0.789428
Australasia	2005	15.7311	0.791722
Australasia	2006	15.4987	0.792857
Australasia	2007	15.2263	0.79395
Australasia	2008	14.9251	0.796402
Australasia	2009	14.6078	0.799932
Australasia	2010	14.4172	0.804112
Australasia	2011	14.1337	0.808161
Australasia	2012	13.8374	0.812464
Australasia	2013	13.5563	0.817349
Australasia	2014	13.3036	0.821647
Australasia	2015	13.1005	0.825611
Australasia	2016	12.8833	0.829457
Australasia	2017	12.7049	0.832924
Australasia	2018	12.5111	0.836619
Australasia	2019	12.3818	0.840582
Australasia	2020	12.1563	0.843333
Australasia	2021	12.1062	0.845514
Caribbean	1990	14.4934	0.518111
Caribbean	1991	14.463	0.522789
Caribbean	1992	14.4711	0.526984
Caribbean	1993	14.4882	0.530507
Caribbean	1994	14.5033	0.533584
Caribbean	1995	14.5403	0.536651
Caribbean	1996	14.5937	0.539776
Caribbean	1997	14.6222	0.543303
Caribbean	1998	14.6407	0.547365
Caribbean	1999	14.6488	0.55206
Caribbean	2000	14.6128	0.557369
Caribbean	2001	14.5607	0.56311
Caribbean	2002	14.3874	0.569069
Caribbean	2003	14.2315	0.574889
Caribbean	2004	14.0574	0.580533
Caribbean	2005	13.8844	0.585758
Caribbean	2006	13.6258	0.590602
Caribbean	2007	13.3193	0.59471
Caribbean	2008	13.0069	0.598297
Caribbean	2009	12.7475	0.601655
Caribbean	2010	12.5164	0.60548
Caribbean	2011	12.3372	0.609525
Caribbean	2012	12.1364	0.613255
Caribbean	2013	11.9648	0.616877
Caribbean	2014	11.7806	0.620443
Caribbean	2015	11.6403	0.624075
Caribbean	2016	11.5064	0.627582
Caribbean	2017	11.3649	0.630788
Caribbean	2018	11.218	0.633972
Caribbean	2019	11.1182	0.637321
Caribbean	2020	11.0473	0.639709
Caribbean	2021	11.0794	0.642003
Central Asia	1990	10.157	0.553362
Central Asia	1991	10.0577	0.555148
Central Asia	1992	9.95413	0.55727
Central Asia	1993	9.87318	0.560083
Central Asia	1994	9.81502	0.5627
Central Asia	1995	9.82241	0.565586
Central Asia	1996	9.89074	0.568761
Central Asia	1997	9.98914	0.571766
Central Asia	1998	10.1252	0.574659
Central Asia	1999	10.2671	0.578121
Central Asia	2000	10.4077	0.582156
Central Asia	2001	10.5634	0.586646
Central Asia	2002	10.7719	0.591457
Central Asia	2003	11.0022	0.59653
Central Asia	2004	11.1873	0.601737
Central Asia	2005	11.3646	0.607294
Central Asia	2006	11.5302	0.613078
Central Asia	2007	11.6872	0.619105
Central Asia	2008	11.8393	0.62493
Central Asia	2009	11.9481	0.630103
Central Asia	2010	12.0469	0.635296
Central Asia	2011	12.0519	0.640314
Central Asia	2012	12.0262	0.644674
Central Asia	2013	11.9933	0.648888
Central Asia	2014	11.9393	0.653
Central Asia	2015	11.9162	0.656818
Central Asia	2016	11.891	0.660312
Central Asia	2017	11.8055	0.663577
Central Asia	2018	11.7444	0.666666
Central Asia	2019	11.6757	0.669837
Central Asia	2020	11.5971	0.672487
Central Asia	2021	11.4533	0.675164
Central Europe	1990	19.0732	0.637272
Central Europe	1991	18.9295	0.643083
Central Europe	1992	18.7835	0.648772
Central Europe	1993	18.6604	0.65447
Central Europe	1994	18.5697	0.661219
Central Europe	1995	18.5101	0.667955
Central Europe	1996	18.4176	0.674121
Central Europe	1997	18.3462	0.680037
Central Europe	1998	18.2321	0.685968
Central Europe	1999	18.1822	0.692056
Central Europe	2000	18.1187	0.69878
Central Europe	2001	18.017	0.705657
Central Europe	2002	17.8983	0.712001
Central Europe	2003	17.7764	0.717824
Central Europe	2004	17.6474	0.723494
Central Europe	2005	17.5542	0.728674
Central Europe	2006	17.4158	0.733476
Central Europe	2007	17.2562	0.738077
Central Europe	2008	17.0767	0.743148
Central Europe	2009	16.9017	0.748766
Central Europe	2010	16.7222	0.754919
Central Europe	2011	16.4902	0.760349
Central Europe	2012	16.2519	0.764803
Central Europe	2013	15.9733	0.768568
Central Europe	2014	15.7265	0.771755
Central Europe	2015	15.5709	0.774844
Central Europe	2016	15.4182	0.777817
Central Europe	2017	15.2959	0.781359
Central Europe	2018	15.1752	0.785476
Central Europe	2019	15.047	0.789749
Central Europe	2020	14.9118	0.793111
Central Europe	2021	14.7713	0.796244
Central Latin America	1990	12.8904	0.485787
Central Latin America	1991	12.6262	0.489559
Central Latin America	1992	12.3831	0.49411
Central Latin America	1993	12.1671	0.499418
Central Latin America	1994	11.9856	0.505061
Central Latin America	1995	11.8479	0.509874
Central Latin America	1996	11.7258	0.514693
Central Latin America	1997	11.6024	0.520171
Central Latin America	1998	11.4751	0.526132
Central Latin America	1999	11.3374	0.531807
Central Latin America	2000	11.1855	0.5373
Central Latin America	2001	11.0022	0.54244
Central Latin America	2002	10.7688	0.547134
Central Latin America	2003	10.5192	0.551446
Central Latin America	2004	10.2369	0.556011
Central Latin America	2005	9.98154	0.56075
Central Latin America	2006	9.69969	0.565649
Central Latin America	2007	9.36817	0.570707
Central Latin America	2008	9.05572	0.575839
Central Latin America	2009	8.74995	0.57994
Central Latin America	2010	8.47311	0.584253
Central Latin America	2011	8.21196	0.589308
Central Latin America	2012	7.97613	0.594827
Central Latin America	2013	7.75863	0.600731
Central Latin America	2014	7.56335	0.606509
Central Latin America	2015	7.40341	0.611815
Central Latin America	2016	7.279	0.617086
Central Latin America	2017	7.1379	0.622442
Central Latin America	2018	7.02715	0.627765
Central Latin America	2019	6.93293	0.632847
Central Latin America	2020	6.83466	0.636996
Central Latin America	2021	6.74455	0.640685
Central Sub-Saharan Africa	1990	5.88367	0.302375
Central Sub-Saharan Africa	1991	5.77153	0.305221
Central Sub-Saharan Africa	1992	5.65272	0.307804
Central Sub-Saharan Africa	1993	5.53216	0.309082
Central Sub-Saharan Africa	1994	5.4142	0.309898
Central Sub-Saharan Africa	1995	5.29736	0.311059
Central Sub-Saharan Africa	1996	5.16546	0.312674
Central Sub-Saharan Africa	1997	5.01447	0.314502
Central Sub-Saharan Africa	1998	4.88825	0.316506
Central Sub-Saharan Africa	1999	4.77868	0.318569
Central Sub-Saharan Africa	2000	4.68765	0.320841
Central Sub-Saharan Africa	2001	4.60945	0.323749
Central Sub-Saharan Africa	2002	4.54493	0.327567
Central Sub-Saharan Africa	2003	4.49658	0.331935
Central Sub-Saharan Africa	2004	4.45975	0.33742
Central Sub-Saharan Africa	2005	4.44016	0.344099
Central Sub-Saharan Africa	2006	4.45361	0.35146
Central Sub-Saharan Africa	2007	4.4602	0.359566
Central Sub-Saharan Africa	2008	4.49085	0.368488
Central Sub-Saharan Africa	2009	4.52896	0.376669
Central Sub-Saharan Africa	2010	4.5757	0.385381
Central Sub-Saharan Africa	2011	4.63417	0.394692
Central Sub-Saharan Africa	2012	4.68663	0.404234
Central Sub-Saharan Africa	2013	4.74126	0.413522
Central Sub-Saharan Africa	2014	4.78893	0.422579
Central Sub-Saharan Africa	2015	4.83785	0.430988
Central Sub-Saharan Africa	2016	4.88704	0.438746
Central Sub-Saharan Africa	2017	4.9391	0.446179
Central Sub-Saharan Africa	2018	4.98588	0.45325
Central Sub-Saharan Africa	2019	5.02694	0.46016
Central Sub-Saharan Africa	2020	5.05369	0.466456
Central Sub-Saharan Africa	2021	5.04683	0.472256
East Asia	1990	33.6757	0.471179
East Asia	1991	33.9575	0.479936
East Asia	1992	34.0454	0.488431
East Asia	1993	34.1148	0.496859
East Asia	1994	34.0057	0.504886
East Asia	1995	33.8123	0.51353
East Asia	1996	33.5073	0.523758
East Asia	1997	32.9292	0.533816
East Asia	1998	32.2754	0.542653
East Asia	1999	31.6503	0.551367
East Asia	2000	31.2816	0.558816
East Asia	2001	30.9534	0.564235
East Asia	2002	30.7411	0.570798
East Asia	2003	30.4905	0.578905
East Asia	2004	30.2554	0.587683
East Asia	2005	30.0968	0.597096
East Asia	2006	29.8804	0.607273
East Asia	2007	29.9111	0.617524
East Asia	2008	30.072	0.626956
East Asia	2009	30.2784	0.636271
East Asia	2010	30.3647	0.647985
East Asia	2011	30.405	0.657502
East Asia	2012	30.4945	0.66293
East Asia	2013	30.5445	0.668682
East Asia	2014	30.5908	0.674063
East Asia	2015	30.5426	0.677307
East Asia	2016	30.277	0.681528
East Asia	2017	29.9532	0.689748
East Asia	2018	29.4893	0.698626
East Asia	2019	29.1941	0.708328
East Asia	2020	28.8073	0.717709
East Asia	2021	29.9452	0.725705
Eastern Europe	1990	10.8129	0.66425
Eastern Europe	1991	10.8423	0.671452
Eastern Europe	1992	10.9127	0.678753
Eastern Europe	1993	11.0255	0.683359
Eastern Europe	1994	11.1344	0.686012
Eastern Europe	1995	11.2389	0.689459
Eastern Europe	1996	11.4081	0.692791
Eastern Europe	1997	11.6849	0.695203
Eastern Europe	1998	11.9957	0.69694
Eastern Europe	1999	12.3421	0.698814
Eastern Europe	2000	12.601	0.701011
Eastern Europe	2001	12.8454	0.703506
Eastern Europe	2002	13.1329	0.706727
Eastern Europe	2003	13.3846	0.712025
Eastern Europe	2004	13.5931	0.719215
Eastern Europe	2005	13.7693	0.726266
Eastern Europe	2006	13.8296	0.732617
Eastern Europe	2007	13.8521	0.738787
Eastern Europe	2008	13.7772	0.74545
Eastern Europe	2009	13.6281	0.75107
Eastern Europe	2010	13.5212	0.756606
Eastern Europe	2011	13.4066	0.761025
Eastern Europe	2012	13.2732	0.765423
Eastern Europe	2013	13.0619	0.770338
Eastern Europe	2014	12.836	0.775092
Eastern Europe	2015	12.6528	0.779663
Eastern Europe	2016	12.5275	0.784805
Eastern Europe	2017	12.3719	0.790015
Eastern Europe	2018	12.2204	0.794486
Eastern Europe	2019	12.0875	0.798138
Eastern Europe	2020	12.0094	0.800505
Eastern Europe	2021	11.9177	0.802851
Eastern Sub-Saharan Africa	1990	9.53825	0.233622
Eastern Sub-Saharan Africa	1991	9.47345	0.23634
Eastern Sub-Saharan Africa	1992	9.39484	0.238615
Eastern Sub-Saharan Africa	1993	9.31769	0.240817
Eastern Sub-Saharan Africa	1994	9.21343	0.242902
Eastern Sub-Saharan Africa	1995	9.09324	0.245424
Eastern Sub-Saharan Africa	1996	8.9791	0.248585
Eastern Sub-Saharan Africa	1997	8.84293	0.252145
Eastern Sub-Saharan Africa	1998	8.6957	0.255891
Eastern Sub-Saharan Africa	1999	8.53863	0.259957
Eastern Sub-Saharan Africa	2000	8.43222	0.264165
Eastern Sub-Saharan Africa	2001	8.2653	0.268772
Eastern Sub-Saharan Africa	2002	8.13172	0.273484
Eastern Sub-Saharan Africa	2003	7.97614	0.278434
Eastern Sub-Saharan Africa	2004	7.82938	0.283937
Eastern Sub-Saharan Africa	2005	7.6994	0.28997
Eastern Sub-Saharan Africa	2006	7.59643	0.296455
Eastern Sub-Saharan Africa	2007	7.47403	0.303576
Eastern Sub-Saharan Africa	2008	7.37443	0.310918
Eastern Sub-Saharan Africa	2009	7.28745	0.318457
Eastern Sub-Saharan Africa	2010	7.23393	0.326296
Eastern Sub-Saharan Africa	2011	7.18516	0.334253
Eastern Sub-Saharan Africa	2012	7.12679	0.341628
Eastern Sub-Saharan Africa	2013	7.08274	0.349207
Eastern Sub-Saharan Africa	2014	7.04271	0.35701
Eastern Sub-Saharan Africa	2015	7.01489	0.364907
Eastern Sub-Saharan Africa	2016	6.99308	0.372759
Eastern Sub-Saharan Africa	2017	6.99106	0.3805
Eastern Sub-Saharan Africa	2018	6.99155	0.388355
Eastern Sub-Saharan Africa	2019	6.99285	0.396345
Eastern Sub-Saharan Africa	2020	6.97103	0.40348
Eastern Sub-Saharan Africa	2021	6.90742	0.409721
Global	1990	23.328	0.525529
Global	1991	23.2449	0.530272
Global	1992	23.1305	0.534637
Global	1993	23.024	0.538598
Global	1994	22.8672	0.542389
Global	1995	22.7108	0.546328
Global	1996	22.5003	0.550703
Global	1997	22.2115	0.555139
Global	1998	21.9003	0.559381
Global	1999	21.5901	0.563738
Global	2000	21.3297	0.568003
Global	2001	21.0817	0.571778
Global	2002	20.8647	0.575688
Global	2003	20.6306	0.579907
Global	2004	20.3764	0.584379
Global	2005	20.1722	0.588979
Global	2006	19.957	0.593757
Global	2007	19.8004	0.598641
Global	2008	19.6621	0.60337
Global	2009	19.5285	0.607759
Global	2010	19.3998	0.612952
Global	2011	19.2619	0.617759
Global	2012	19.134	0.621845
Global	2013	19.0142	0.626343
Global	2014	18.9105	0.630982
Global	2015	18.8122	0.635441
Global	2016	18.6846	0.640154
Global	2017	18.5542	0.645564
Global	2018	18.3954	0.651048
Global	2019	18.2737	0.656576
Global	2020	18.1291	0.661344
Global	2021	18.3581	0.665821
High-income Asia Pacific	1990	24.8442	0.767804
High-income Asia Pacific	1991	24.5861	0.773333
High-income Asia Pacific	1992	24.2806	0.778834
High-income Asia Pacific	1993	23.964	0.783967
High-income Asia Pacific	1994	23.6421	0.789028
High-income Asia Pacific	1995	23.3289	0.794099
High-income Asia Pacific	1996	22.971	0.798863
High-income Asia Pacific	1997	22.6084	0.803128
High-income Asia Pacific	1998	22.2812	0.806831
High-income Asia Pacific	1999	21.9463	0.810469
High-income Asia Pacific	2000	21.5615	0.814089
High-income Asia Pacific	2001	21.2106	0.817545
High-income Asia Pacific	2002	20.8546	0.82111
High-income Asia Pacific	2003	20.508	0.824636
High-income Asia Pacific	2004	20.1315	0.828074
High-income Asia Pacific	2005	19.7965	0.831062
High-income Asia Pacific	2006	19.3992	0.833766
High-income Asia Pacific	2007	19.0124	0.836546
High-income Asia Pacific	2008	18.617	0.83928
High-income Asia Pacific	2009	18.2227	0.841771
High-income Asia Pacific	2010	17.9137	0.844682
High-income Asia Pacific	2011	17.6184	0.847722
High-income Asia Pacific	2012	17.3447	0.850693
High-income Asia Pacific	2013	17.073	0.853671
High-income Asia Pacific	2014	16.8289	0.856612
High-income Asia Pacific	2015	16.6397	0.859603
High-income Asia Pacific	2016	16.4947	0.862733
High-income Asia Pacific	2017	16.4151	0.86587
High-income Asia Pacific	2018	16.3271	0.869073
High-income Asia Pacific	2019	16.2246	0.872219
High-income Asia Pacific	2020	16.0561	0.874437
High-income Asia Pacific	2021	15.8109	0.876767
High-income North America	1990	34.4782	0.76566
High-income North America	1991	34.3842	0.76805
High-income North America	1992	34.1937	0.77155
High-income North America	1993	34.0047	0.774978
High-income North America	1994	33.6967	0.778207
High-income North America	1995	33.3401	0.781348
High-income North America	1996	32.8275	0.784105
High-income North America	1997	32.1547	0.786348
High-income North America	1998	31.4452	0.788569
High-income North America	1999	30.7832	0.791196
High-income North America	2000	30.1774	0.794997
High-income North America	2001	29.6248	0.799275
High-income North America	2002	29.0726	0.802961
High-income North America	2003	28.5185	0.805821
High-income North America	2004	27.9577	0.807991
High-income North America	2005	27.6013	0.808887
High-income North America	2006	27.1976	0.809721
High-income North America	2007	26.8041	0.812486
High-income North America	2008	26.4505	0.817084
High-income North America	2009	26.0767	0.82247
High-income North America	2010	25.7958	0.827814
High-income North America	2011	25.5149	0.832061
High-income North America	2012	25.2091	0.835669
High-income North America	2013	24.9069	0.839059
High-income North America	2014	24.6221	0.842341
High-income North America	2015	24.4205	0.845877
High-income North America	2016	24.2325	0.849423
High-income North America	2017	24.0683	0.85296
High-income North America	2018	23.8921	0.856316
High-income North America	2019	23.6896	0.859749
High-income North America	2020	23.4422	0.861874
High-income North America	2021	23.3196	0.863465
North Africa and Middle East	1990	23.8674	0.437421
North Africa and Middle East	1990	23.8674	0.437421
North Africa and Middle East	1991	23.6767	0.445921
North Africa and Middle East	1991	23.6767	0.445921
North Africa and Middle East	1992	23.4513	0.453971
North Africa and Middle East	1992	23.4513	0.453971
North Africa and Middle East	1993	23.2382	0.462102
North Africa and Middle East	1993	23.2382	0.462102
North Africa and Middle East	1994	23.008	0.470394
North Africa and Middle East	1994	23.008	0.470394
North Africa and Middle East	1995	22.7495	0.478553
North Africa and Middle East	1995	22.7495	0.478553
North Africa and Middle East	1996	22.507	0.486463
North Africa and Middle East	1996	22.507	0.486463
North Africa and Middle East	1997	22.2716	0.49398
North Africa and Middle East	1997	22.2716	0.49398
North Africa and Middle East	1998	22.0171	0.501445
North Africa and Middle East	1998	22.0171	0.501445
North Africa and Middle East	1999	21.7611	0.508956
North Africa and Middle East	1999	21.7611	0.508956
North Africa and Middle East	2000	21.4837	0.516824
North Africa and Middle East	2000	21.4837	0.516824
North Africa and Middle East	2001	21.2715	0.524091
North Africa and Middle East	2001	21.2715	0.524091
North Africa and Middle East	2002	21.0585	0.531149
North Africa and Middle East	2002	21.0585	0.531149
North Africa and Middle East	2003	20.7971	0.538292
North Africa and Middle East	2003	20.7971	0.538292
North Africa and Middle East	2004	20.5236	0.545678
North Africa and Middle East	2004	20.5236	0.545678
North Africa and Middle East	2005	20.2542	0.553047
North Africa and Middle East	2005	20.2542	0.553047
North Africa and Middle East	2006	20.003	0.560089
North Africa and Middle East	2006	20.003	0.560089
North Africa and Middle East	2007	19.7269	0.566516
North Africa and Middle East	2007	19.7269	0.566516
North Africa and Middle East	2008	19.4954	0.572339
North Africa and Middle East	2008	19.4954	0.572339
North Africa and Middle East	2009	19.3028	0.577062
North Africa and Middle East	2009	19.3028	0.577062
North Africa and Middle East	2010	19.127	0.581849
North Africa and Middle East	2010	19.127	0.581849
North Africa and Middle East	2011	18.9868	0.587593
North Africa and Middle East	2011	18.9868	0.587593
North Africa and Middle East	2012	18.8033	0.594112
North Africa and Middle East	2012	18.8033	0.594112
North Africa and Middle East	2013	18.6459	0.601127
North Africa and Middle East	2013	18.6459	0.601127
North Africa and Middle East	2014	18.5427	0.608419
North Africa and Middle East	2014	18.5427	0.608419
North Africa and Middle East	2015	18.4908	0.615777
North Africa and Middle East	2015	18.4908	0.615777
North Africa and Middle East	2016	18.4534	0.623142
North Africa and Middle East	2016	18.4534	0.623142
North Africa and Middle East	2017	18.4078	0.630561
North Africa and Middle East	2017	18.4078	0.630561
North Africa and Middle East	2018	18.3835	0.637918
North Africa and Middle East	2018	18.3835	0.637918
North Africa and Middle East	2019	18.3788	0.645095
North Africa and Middle East	2019	18.3788	0.645095
North Africa and Middle East	2020	18.3372	0.651673
North Africa and Middle East	2020	18.3372	0.651673
North Africa and Middle East	2021	18.218	0.658225
North Africa and Middle East	2021	18.218	0.658225
Oceania	1990	12.7778	0.391195
Oceania	1991	12.7395	0.394419
Oceania	1992	12.6654	0.397572
Oceania	1993	12.6114	0.401113
Oceania	1994	12.5363	0.404892
Oceania	1995	12.4649	0.408507
Oceania	1996	12.4295	0.412437
Oceania	1997	12.3634	0.415893
Oceania	1998	12.3006	0.419225
Oceania	1999	12.2318	0.422521
Oceania	2000	12.1567	0.42507
Oceania	2001	12.0399	0.427004
Oceania	2002	11.9129	0.428535
Oceania	2003	11.7676	0.43006
Oceania	2004	11.6074	0.431581
Oceania	2005	11.4806	0.433152
Oceania	2006	11.35	0.434584
Oceania	2007	11.1999	0.436102
Oceania	2008	11.0243	0.437392
Oceania	2009	10.8685	0.438808
Oceania	2010	10.8045	0.440752
Oceania	2011	10.8004	0.442618
Oceania	2012	10.7634	0.444524
Oceania	2013	10.7063	0.446594
Oceania	2014	10.6987	0.449364
Oceania	2015	10.6991	0.452397
Oceania	2016	10.6413	0.455454
Oceania	2017	10.6243	0.458378
Oceania	2018	10.595	0.460818
Oceania	2019	10.5973	0.463334
Oceania	2020	10.5749	0.465535
Oceania	2021	10.5289	0.467445
South Asia	1990	13.9385	0.319797
South Asia	1990	13.9385	0.319797
South Asia	1991	13.8798	0.325854
South Asia	1991	13.8798	0.325854
South Asia	1992	13.8513	0.331941
South Asia	1992	13.8513	0.331941
South Asia	1993	13.8248	0.338013
South Asia	1993	13.8248	0.338013
South Asia	1994	13.7912	0.344323
South Asia	1994	13.7912	0.344323
South Asia	1995	13.7985	0.350726
South Asia	1995	13.7985	0.350726
South Asia	1996	13.7442	0.357287
South Asia	1996	13.7442	0.357287
South Asia	1997	13.6192	0.363719
South Asia	1997	13.6192	0.363719
South Asia	1998	13.4504	0.370288
South Asia	1998	13.4504	0.370288
South Asia	1999	13.208	0.376979
South Asia	1999	13.208	0.376979
South Asia	2000	13.0438	0.383388
South Asia	2000	13.0438	0.383388
South Asia	2001	12.9623	0.389533
South Asia	2001	12.9623	0.389533
South Asia	2002	12.8807	0.395194
South Asia	2002	12.8807	0.395194
South Asia	2003	12.8183	0.400983
South Asia	2003	12.8183	0.400983
South Asia	2004	12.721	0.407181
South Asia	2004	12.721	0.407181
South Asia	2005	12.5831	0.413987
South Asia	2005	12.5831	0.413987
South Asia	2006	12.5267	0.421367
South Asia	2006	12.5267	0.421367
South Asia	2007	12.5033	0.429262
South Asia	2007	12.5033	0.429262
South Asia	2008	12.4032	0.437012
South Asia	2008	12.4032	0.437012
South Asia	2009	12.2446	0.445197
South Asia	2009	12.2446	0.445197
South Asia	2010	12.1323	0.454076
South Asia	2010	12.1323	0.454076
South Asia	2011	11.9811	0.463339
South Asia	2011	11.9811	0.463339
South Asia	2012	11.8011	0.473081
South Asia	2012	11.8011	0.473081
South Asia	2013	11.7743	0.483434
South Asia	2013	11.7743	0.483434
South Asia	2014	11.6464	0.494084
South Asia	2014	11.6464	0.494084
South Asia	2015	11.425	0.504891
South Asia	2015	11.425	0.504891
South Asia	2016	11.2535	0.515311
South Asia	2016	11.2535	0.515311
South Asia	2017	11.1914	0.525128
South Asia	2017	11.1914	0.525128
South Asia	2018	11.1413	0.534477
South Asia	2018	11.1413	0.534477
South Asia	2019	11.0768	0.543246
South Asia	2019	11.0768	0.543246
South Asia	2020	11.0945	0.550586
South Asia	2020	11.0945	0.550586
South Asia	2021	10.9501	0.557865
South Asia	2021	10.9501	0.557865
Southeast Asia	1990	20.7799	0.464104
Southeast Asia	1991	20.8868	0.47175
Southeast Asia	1992	20.9796	0.47949
Southeast Asia	1993	21.0489	0.487349
Southeast Asia	1994	21.0874	0.495348
Southeast Asia	1995	21.0945	0.503351
Southeast Asia	1996	21.0906	0.511233
Southeast Asia	1997	21.0426	0.518664
Southeast Asia	1998	21.0088	0.524439
Southeast Asia	1999	20.9443	0.529668
Southeast Asia	2000	20.82	0.534567
Southeast Asia	2001	20.6328	0.53901
Southeast Asia	2002	20.4394	0.543479
Southeast Asia	2003	20.1932	0.548051
Southeast Asia	2004	19.9314	0.552707
Southeast Asia	2005	19.6804	0.557391
Southeast Asia	2006	19.4233	0.562302
Southeast Asia	2007	19.1423	0.567654
Southeast Asia	2008	18.8384	0.573208
Southeast Asia	2009	18.5293	0.578497
Southeast Asia	2010	18.2675	0.584268
Southeast Asia	2011	18.0041	0.590415
Southeast Asia	2012	17.7134	0.59678
Southeast Asia	2013	17.4417	0.603145
Southeast Asia	2014	17.2032	0.609439
Southeast Asia	2015	16.9783	0.615689
Southeast Asia	2016	16.8086	0.62184
Southeast Asia	2017	16.6291	0.627978
Southeast Asia	2018	16.4766	0.634096
Southeast Asia	2019	16.3572	0.640107
Southeast Asia	2020	16.2558	0.64507
Southeast Asia	2021	16.1702	0.649777
Southern Latin America	1990	12.593	0.587308
Southern Latin America	1991	12.6033	0.592119
Southern Latin America	1992	12.6185	0.59808
Southern Latin America	1993	12.6191	0.603589
Southern Latin America	1994	12.6084	0.609392
Southern Latin America	1995	12.6181	0.614373
Southern Latin America	1996	12.64	0.61926
Southern Latin America	1997	12.671	0.624756
Southern Latin America	1998	12.6713	0.630349
Southern Latin America	1999	12.6682	0.635748
Southern Latin America	2000	12.6242	0.641237
Southern Latin America	2001	12.6086	0.64604
Southern Latin America	2002	12.5663	0.649826
Southern Latin America	2003	12.5299	0.652552
Southern Latin America	2004	12.4708	0.655719
Southern Latin America	2005	12.4136	0.660519
Southern Latin America	2006	12.3815	0.664386
Southern Latin America	2007	12.3592	0.667393
Southern Latin America	2008	12.2959	0.670689
Southern Latin America	2009	12.2355	0.674152
Southern Latin America	2010	12.1677	0.678761
Southern Latin America	2011	12.0454	0.684134
Southern Latin America	2012	11.8883	0.688428
Southern Latin America	2013	11.721	0.691716
Southern Latin America	2014	11.5389	0.69604
Southern Latin America	2015	11.3904	0.703287
Southern Latin America	2016	11.2565	0.710788
Southern Latin America	2017	11.0726	0.717548
Southern Latin America	2018	10.9014	0.724952
Southern Latin America	2019	10.7422	0.731134
Southern Latin America	2020	10.6308	0.733963
Southern Latin America	2021	10.5284	0.735985
Southern Sub-Saharan Africa	1990	18.6017	0.506947
Southern Sub-Saharan Africa	1991	18.0724	0.512378
Southern Sub-Saharan Africa	1992	17.6193	0.517569
Southern Sub-Saharan Africa	1993	17.0881	0.522773
Southern Sub-Saharan Africa	1994	16.6537	0.528063
Southern Sub-Saharan Africa	1995	16.1609	0.53338
Southern Sub-Saharan Africa	1996	15.7626	0.53878
Southern Sub-Saharan Africa	1997	15.3089	0.544134
Southern Sub-Saharan Africa	1998	14.8141	0.549142
Southern Sub-Saharan Africa	1999	14.3078	0.553885
Southern Sub-Saharan Africa	2000	13.9396	0.558491
Southern Sub-Saharan Africa	2001	13.5902	0.562511
Southern Sub-Saharan Africa	2002	13.299	0.56605
Southern Sub-Saharan Africa	2003	13.0096	0.569215
Southern Sub-Saharan Africa	2004	12.6801	0.57239
Southern Sub-Saharan Africa	2005	12.3412	0.576116
Southern Sub-Saharan Africa	2006	11.9504	0.580685
Southern Sub-Saharan Africa	2007	11.4805	0.585673
Southern Sub-Saharan Africa	2008	11.0241	0.590405
Southern Sub-Saharan Africa	2009	10.6122	0.594585
Southern Sub-Saharan Africa	2010	10.2914	0.598836
Southern Sub-Saharan Africa	2011	10.0279	0.603347
Southern Sub-Saharan Africa	2012	9.78086	0.608038
Southern Sub-Saharan Africa	2013	9.5643	0.612844
Southern Sub-Saharan Africa	2014	9.38136	0.617453
Southern Sub-Saharan Africa	2015	9.23903	0.621838
Southern Sub-Saharan Africa	2016	9.10356	0.625919
Southern Sub-Saharan Africa	2017	8.96657	0.629762
Southern Sub-Saharan Africa	2018	8.84141	0.633411
Southern Sub-Saharan Africa	2019	8.71834	0.63694
Southern Sub-Saharan Africa	2020	8.61114	0.639882
Southern Sub-Saharan Africa	2021	8.43329	0.6422
Tropical Latin America	1990	34.8999	0.499588
Tropical Latin America	1991	34.2515	0.50429
Tropical Latin America	1992	33.6647	0.508057
Tropical Latin America	1993	33.1161	0.511622
Tropical Latin America	1994	32.4354	0.51533
Tropical Latin America	1995	31.7576	0.519291
Tropical Latin America	1996	31.0888	0.523499
Tropical Latin America	1997	30.3566	0.527841
Tropical Latin America	1998	29.6455	0.532165
Tropical Latin America	1999	28.8982	0.536659
Tropical Latin America	2000	28.1217	0.541716
Tropical Latin America	2001	27.3136	0.546932
Tropical Latin America	2002	26.466	0.552365
Tropical Latin America	2003	25.6219	0.557691
Tropical Latin America	2004	24.8291	0.563269
Tropical Latin America	2005	24.0996	0.568897
Tropical Latin America	2006	23.512	0.57472
Tropical Latin America	2007	22.9158	0.580915
Tropical Latin America	2008	22.3719	0.587354
Tropical Latin America	2009	21.9181	0.593303
Tropical Latin America	2010	21.6012	0.599646
Tropical Latin America	2011	21.4107	0.605957
Tropical Latin America	2012	21.2612	0.611787
Tropical Latin America	2013	21.1781	0.617402
Tropical Latin America	2014	21.1192	0.622646
Tropical Latin America	2015	21.1112	0.6274
Tropical Latin America	2016	21.1253	0.631533
Tropical Latin America	2017	21.0489	0.635765
Tropical Latin America	2018	21.0059	0.64018
Tropical Latin America	2019	20.9819	0.644694
Tropical Latin America	2020	20.8635	0.648603
Tropical Latin America	2021	20.8078	0.652442
Western Europe	1990	25.7833	0.7464
Western Europe	1991	25.4242	0.75167
Western Europe	1992	25.0638	0.757022
Western Europe	1993	24.7181	0.762057
Western Europe	1994	24.3903	0.766693
Western Europe	1995	24.1105	0.770622
Western Europe	1996	23.7916	0.77408
Western Europe	1997	23.4275	0.777578
Western Europe	1998	23.0618	0.780867
Western Europe	1999	22.7355	0.784019
Western Europe	2000	22.3937	0.7874
Western Europe	2001	22.0515	0.790904
Western Europe	2002	21.731	0.794165
Western Europe	2003	21.4247	0.796962
Western Europe	2004	21.0535	0.799716
Western Europe	2005	20.77	0.802414
Western Europe	2006	20.4621	0.805067
Western Europe	2007	20.1707	0.807723
Western Europe	2008	19.8755	0.810484
Western Europe	2009	19.5809	0.81311
Western Europe	2010	19.3206	0.816142
Western Europe	2011	19.0566	0.819375
Western Europe	2012	18.8158	0.822634
Western Europe	2013	18.5556	0.825787
Western Europe	2014	18.3083	0.82861
Western Europe	2015	18.1384	0.831322
Western Europe	2016	18.0061	0.834216
Western Europe	2017	17.8726	0.837522
Western Europe	2018	17.7626	0.840834
Western Europe	2019	17.6115	0.844212
Western Europe	2020	17.4033	0.84655
Western Europe	2021	17.2319	0.848726
Western Sub-Saharan Africa	1990	3.71664	0.2737
Western Sub-Saharan Africa	1991	3.69671	0.277411
Western Sub-Saharan Africa	1992	3.67855	0.281025
Western Sub-Saharan Africa	1993	3.66079	0.284432
Western Sub-Saharan Africa	1994	3.64105	0.2877
Western Sub-Saharan Africa	1995	3.61529	0.290983
Western Sub-Saharan Africa	1996	3.58191	0.294618
Western Sub-Saharan Africa	1997	3.54362	0.298302
Western Sub-Saharan Africa	1998	3.49856	0.302026
Western Sub-Saharan Africa	1999	3.46068	0.30581
Western Sub-Saharan Africa	2000	3.43918	0.309781
Western Sub-Saharan Africa	2001	3.41168	0.314028
Western Sub-Saharan Africa	2002	3.3904	0.318881
Western Sub-Saharan Africa	2003	3.3528	0.324233
Western Sub-Saharan Africa	2004	3.32835	0.330228
Western Sub-Saharan Africa	2005	3.30866	0.33678
Western Sub-Saharan Africa	2006	3.29194	0.343248
Western Sub-Saharan Africa	2007	3.25447	0.35004
Western Sub-Saharan Africa	2008	3.23096	0.356716
Western Sub-Saharan Africa	2009	3.21124	0.363492
Western Sub-Saharan Africa	2010	3.19198	0.370609
Western Sub-Saharan Africa	2011	3.17726	0.377609
Western Sub-Saharan Africa	2012	3.16123	0.384753
Western Sub-Saharan Africa	2013	3.14444	0.39189
Western Sub-Saharan Africa	2014	3.11936	0.399162
Western Sub-Saharan Africa	2015	3.10274	0.406238
Western Sub-Saharan Africa	2016	3.08148	0.412927
Western Sub-Saharan Africa	2017	3.06265	0.419615
Western Sub-Saharan Africa	2018	3.0325	0.426437
Western Sub-Saharan Africa	2019	3.0147	0.433384
Western Sub-Saharan Africa	2020	2.97706	0.439822
Western Sub-Saharan Africa	2021	2.95099	0.446023
